# Supplementary material for: EpiRegio: analysis and retrieval of regulatory elements linked to genes
Source: Nucleic Acids Res. 2020 May 27;48(W1):W193–9. doi: 10.1093/nar/gkaa382 (PMC7319550; doi:10.1093/nar/gkaa382)
Supplement: gkaa382_Supplemental_Files [file gkaa382_supplemental_files.zip]

Archive with 2 entries (2 files):
- ExampleQueryFiles.zip
- Supplementary_data_revision_04.20..xls
