# Supplementary material for: EpiRegio: analysis and retrieval of regulatory elements linked to genes
Source: Nucleic Acids Res. 2020 May 27;48(W1):W193–9. doi: 10.1093/nar/gkaa382 (PMC7319550; doi:10.1093/nar/gkaa382)
Supplement: gkaa382_Supplemental_Files [file gkaa382_supplemental_files.zip › Supplementary_data_revision_04.20..xls]

## Sheet: legend
sheet name	Description
tissue and cell types	cell types and tissues contained within EpiRegio sorted according to the consortiums Roadmap and Blueprint
upregulated genes	upregulated genes from the Application Scenario "Identify enriched transcription factors of differentially expressed genes"
Gene query output	result of the EpiRegio's gene query of the upregulated genes
PASTAA result	fdr corrected output from PASTAA (pvalue 0.05)

## Sheet: tissues and cell types
Blueprint
cd8-positive, alpha-beta t cell
cd14-positive, cd16-negative classical monocyte
acute lymphocytic leukemia
macrophage
cd34-negative, cd41-positive, cd42-positive megakaryocyte cell
cd4-positive, alpha-beta t cell
erythroblast
macrophage
inflammatory macrophage
acute myeloid leukemia
chronic lymphocytic leukemia
macrophage – b-glucan
cd14-positive monocyte
Roadmap
skin fibroblast
fibroblast of skin of abdomen
imr-90
trophoblast cell
muscle of arm
stomach
muscle of back
small intestine
muscle of leg
large intestine
left lung
kidney
right lung
thymus
heart
renal cortex
adrenal gland
renal pelvis
left kidney
left renal cortex
left renal pelvis
right renal pelvis
spinal cord
right renal cortex interstitium
spleen
psoas muscle
muscle of trunk
ovary
pancreas
testis
forelimb muscle
hindlimb muscle
h1-hesc

## Sheet: upregulated Genes
TAGLN
TPM1
IGFBP7
FBLN5
TGFB2
FN1
THBS1
BGN
MMP2
RPS2
HSPB1
CRIM1
RAC1
MYL9
ITGAV
IL32
COL4A1
SPARC
EDN1
HHIP
HMGA1
F2R
INHBA
MMP1
COL5A1
RHOB
C8orf4
RPL12
NNMT
CALD1
COL4A2
EFEMP1
MGP
SH3BP5
ANKRD1
CALU
NTN4
COL1A2
ACTG1
HNRNPA1
GNG5
FBXO32
CTGF
MYL6
SLC38A2
SVIP
DSTN
RP11-356J5.12
FABP5
CRIP2
HES4
TM6SF1
COL8A1
FILIP1L
IFI27
DAB2
CD151
SERPINE1
RGS3
ACTN1
RABAC1
GSTP1
MYL12B
SRPX
FSTL1
YIPF5
SULT1E1
LSM4
SERTAD4-AS1
MAGED2
FADS3
TGM2
PTMS
ALCAM
CLDN5
ITGB1
LSM5
DDAH2
STK38L
TPM2
MCTP1
SKIL
CALR
TYMS
RPS18
SLC7A11
LINC01013
GPX8
PDLIM7
TAX1BP3
HTRA1
RRAS
PTTG1IP
BIRC5
YPEL5
TOP2A
SRSF3
UBE2C
CYR61
ADIRF
IFI6
SLC25A5
SAMD4A
SEC61G
COL5A2
FBLIM1
RND3
SLC7A2
ACTB
VAMP5
CKS1B
GLIPR1
RRBP1
TRBC2
FSTL3
GADD45B
SQSTM1
LTBP2
GJA1
SPOCK1
RPL22L1
HMGN2
DDT
LYPD1
HSPA5
LINC00152
MYL12A
GTF3A
CTSB
CCNB1
CDC42EP3
CDC20
RAB32
MKI67
GULP1
CDKN3
MALAT1
COMT
CENPF
CEP55
S100A11
OPTN
APLN
DLGAP5
HMMR
NUSAP1
PDLIM5
RRM2
FNDC3B
RNF41
ANXA5
PTGS2
CKS2
HMGB2
TPX2
ALDH1A1
DAD1
SERPINH1
PTTG1
CCNA2
SRSF7
HSPE1
S100A16
CD63
RPL39L
CARD8
LIMS1
DUSP6
TUBA1A
PBK
ANP32B
TXN
SLC3A2
NEXN
RGS5
ANGPT2
GPX1
BMP4
HMGB1
PRSS23
LSM2
CENPW
PFKP
DLC1
PRC1
MRPL57
SMC4
MAD2L1
CENPA
ASPM
GTSE1
PXDC1
PDGFB
RAMP2
NFE2L2
ISG15
FLNA
SIVA1
RAC2
ITSN2
CCPG1
DNMT1
IFITM2
ATF3
C19orf48
ID3
NUCKS1
TMED9
MAP1LC3B
JUNB
CDK1
PDIA3
SLC16A3
RPA3
TXNRD2
DDIT4
ZWINT
PHF19
TK1
LINC00607
TMEM106C
MCFD2
CMSS1
FKBP11
GIMAP4
AURKA
MRPL22
HERPUD1
DHFR
LAPTM4A
DUT
CXCL8
ICAM1
CKAP2
CENPE
ARF4
PRSS3
IL1RL1
CXorf36
CDH2
GDF15
DNAJC9
FLNB
DEK
H2AFX
PDLIM1
UBE2T
MT1E
EMP3
HSPD1
LMAN1
GBE1
CACYBP
HSP90B1
STMN1
GJA4
GSTO1
PALMD
DTYMK
ADGRG6
ANXA3
CSRP1
UACA
HNRNPD
ECI2
ANXA1
RANBP1
IL6
TAGLN2
EGFL7
MEG3
HSPG2
ID1
H2AFZ
KRT7
GARS
ARL5A
TGFBI
CCL2
ASNS
HN1
HYI
MTHFD2
RAN
PHLDA1
TNFRSF12A
HIST1H4C
TUBA1C
TXNRD1
CD9
NCL
UAP1
PTX3
CLU
MT2A
ZFAS1
UBE2S
ARL6IP1
TUBA1B
CYTL1
RPS4Y1
SNAPC1
TUBB4B
G0S2

## Sheet:  Gene query output
Gene ID	Gene symbol	REM ID	Chr	REM start	REM end	Predicted function	Model score	Cluster of REMs (CREM) ID	Number of REMs in the CREM	Heart score (n=2)	Heart DNase1 signal (n=2)
ENSG00000131477	RAMP2	REM0989757	chr17	42676647	42676746	activating	10000000	CREM0155957	10	0.3392745	1495875
ENSG00000099977	DDT	REM1511271	chr22	24077955	24078054	activating	0.2132010	No CREM	-	0.3212205	2835125
ENSG00000198901	PRC1	REM0789931	chr15	90988498	90988607	activating	0.6222980	CREM0122884	10	0.298837	1356805
ENSG00000182492	BGN	REM2397413	chrX	153474939	153474948	activating	0.2790440	No CREM	-	0.284763	144067
ENSG00000233276	GPX1	REM1590064	chr3	49358296	49358505	activating	0.2371420	No CREM	-	0.2829525	6227135
ENSG00000176907	C8orf4	REM2163735	chr8	40165145	40165354	activating	0.3997830	No CREM	-	0.2720525	6759225
ENSG00000106105	GARS	REM2049082	chr7	30694601	30694680	activating	0.8938350	No CREM	-	0.260759	3310545
ENSG00000135404	CD63	REM0495785	chr12	55728353	55728602	activating	0.3012000	CREM0077615	8	0.2580195	248379
ENSG00000117318	ID3	REM0032528	chr1	23575198	23575507	activating	0.7585540	No CREM	-	0.2532185	1713895
ENSG00000213551	DNAJC9	REM0259780	chr10	73321362	73321401	repressing	0.5731580	CREM0040448	3	0.251841	0.0
ENSG00000158710	TAGLN2	REM0141432	chr1	159992107	159992406	activating	0.4983370	CREM0023225	6	0.2495445	1824815
ENSG00000075218	GTSE1	REM1545951	chr22	46241451	46241650	activating	0.6058180	CREM0244175	4	0.222534	223725
ENSG00000187608	ISG15	REM0002541	chr1	921198	921307	activating	10000000	CREM0000398	2	0.221919	617824
ENSG00000136938	ANP32B	REM2283034	chr9	97980951	97981200	activating	0.3413480	CREM0348962	2	0.215362	1308905
ENSG00000123689	G0S2	REM0181421	chr1	209675250	209675419	activating	0.2882380	CREM0029297	6	0.199387	4613825
ENSG00000105404	RABAC1	REM1194917	chr19	42039001	42039150	activating	0.5308860	CREM0189905	3	0.1990485	708509
ENSG00000167004	PDIA3	REM0730284	chr15	43746252	43746301	activating	0.3834310	No CREM	-	0.1968475	439117
ENSG00000163171	CDC42EP3	REM1268705	chr2	37654952	37655051	activating	0.8277920	CREM0201779	3	0.1965255	2208245
ENSG00000010438	PRSS3	REM2243898	chr9	33658596	33658695	activating	10000000	CREM0343254	3	0.1941965	3998935
ENSG00000198168	SVIP	REM0337239	chr11	22733899	22734148	activating	0.6521700	No CREM	-	0.1884695	2825955
ENSG00000159176	CSRP1	REM0171339	chr1	201426550	201426649	activating	0.6487050	CREM0027590	6	0.1790575	4907575
ENSG00000108106	UBE2S	REM1234406	chr19	55408405	55408454	activating	0.9836520	CREM0196953	3	0.173855	464459
ENSG00000101955	SRPX	REM2338586	chrX	38221496	38221705	activating	0.1917470	CREM0356776	3	0.1726485	336948
ENSG00000137831	UACA	REM0760036	chr15	70853054	70853243	activating	0.4807720	CREM0117820	8	0.170199	147433
ENSG00000137309	HMGA1	REM1945647	chr6	34299253	34299352	activating	0.4742200	No CREM	-	0.167744	653511
ENSG00000177697	CD151	REM0312552	chr11	859793	859902	activating	0.1852500	CREM0048540	10	0.1669075	5334315
ENSG00000101335	MYL9	REM1433967	chr20	36541304	36541403	activating	0.9480250	No CREM	-	0.165313	5637285
ENSG00000126787	DLGAP5	REM0650981	chr14	55124702	55125151	activating	0.3480060	CREM0100677	2	0.164929	2734795
ENSG00000188290	HES4	REM0002855	chr1	1000102	1000251	activating	0.9058050	No CREM	-	0.164658	64544
ENSG00000203706	SERTAD4-AS1	REM0182031	chr1	210237046	210237145	activating	0.1163740	CREM0029395	2	0.1627315	645265
ENSG00000102316	MAGED2	REM2352353	chrX	54808249	54808298	activating	0.5617670	No CREM	-	0.162201	2119835
ENSG00000140416	TPM1	REM0750154	chr15	63068502	63068631	activating	0.5591140	No CREM	-	0.1610665	146599
ENSG00000184009	ACTG1	REM1051914	chr17	81559101	81559150	activating	0.2826090	No CREM	-	0.1596375	264348
ENSG00000163584	RPL22L1	REM1664264	chr3	170908855	170908874	activating	0.5070200	No CREM	-	0.1594805	131951
ENSG00000168209	DDIT4	REM0257468	chr10	72176800	72176849	activating	0.5743090	CREM0040022	3	0.159032	3416705
ENSG00000118523	CTGF	REM2000898	chr6	131951396	131951445	activating	0.7460930	No CREM	-	0.1576205	548552
ENSG00000126709	IFI6	REM0041120	chr1	27568451	27568500	activating	0.3509940	CREM0007032	3	0.157265	551133
ENSG00000144810	COL8A1	REM1615199	chr3	99866475	99866504	repressing	0.4697400	CREM0254382	11	0.157172	0.2609282
ENSG00000124795	DEK	REM1915246	chr6	18303248	18303707	activating	0.8562580	CREM0295792	2	0.1506866	1476875
ENSG00000168209	DDIT4	REM0257895	chr10	72363900	72363919	repressing	0.6274340	CREM0040098	4	0.1480646	0.392221
ENSG00000136404	TM6SF1	REM0779801	chr15	83066947	83067056	activating	10000000	CREM0121202	7	0.1441075	37916
ENSG00000135404	CD63	REM0495789	chr12	55728603	55728792	activating	0.3467020	CREM0077615	8	0.143776	746697
ENSG00000203760	CENPW	REM1998188	chr6	126340154	126340173	repressing	0.6578450	No CREM	-	0.1435131	939838
ENSG00000112081	SRSF3	REM1949505	chr6	36617043	36617152	activating	0.8164740	CREM0301350	11	0.1428375	230315
ENSG00000010438	PRSS3	REM2243982	chr9	33726846	33726945	repressing	0.9360520	No CREM	-	0.142791	0.0103216
ENSG00000198467	TPM2	REM2248557	chr9	35686602	35686801	activating	0.8195110	CREM0344061	16	0.142697	1848155
ENSG00000087586	AURKA	REM1450937	chr20	56382749	56382798	activating	0.2401700	No CREM	-	0.1414237	745925
ENSG00000119403	PHF19	REM2297197	chr9	120897202	120897251	activating	0.4187900	CREM0350941	2	0.1407765	4923055
ENSG00000181852	RNF41	REM0498056	chr12	56244505	56244604	activating	0.6940970	CREM0078018	2	0.140667	227854
ENSG00000099901	RANBP1	REM1501335	chr22	20212148	20212307	activating	0.8491070	No CREM	-	0.1395685	168136
ENSG00000118523	CTGF	REM2000897	chr6	131951296	131951395	activating	0.7324310	No CREM	-	0.139013	44903
ENSG00000170312	CDK1	REM0249584	chr10	60783901	60784250	activating	0.2743620	No CREM	-	0.1384501	10668365
ENSG00000188486	H2AFX	REM0423297	chr11	119085704	119085853	activating	0.6265690	CREM0065990	4	0.1383854	354978
ENSG00000163453	IGFBP7	REM1718793	chr4	57109493	57110002	activating	0.8865390	CREM0269289	25	0.138118	538923
ENSG00000139289	PHLDA1	REM0516828	chr12	76018247	76018406	activating	0.6845710	No CREM	-	0.1375828	733438
ENSG00000167004	PDIA3	REM0730451	chr15	43777852	43777951	repressing	0.8729480	CREM0113077	6	0.1358335	0.5676905
ENSG00000181104	F2R	REM1822521	chr5	76716043	76716152	activating	0.5523260	CREM0282703	9	0.1345238	2419535
ENSG00000163923	RPL39L	REM1676871	chr3	187186398	187186947	activating	0.7230660	No CREM	-	0.134152	233966
ENSG00000115602	IL1RL1	REM1315469	chr2	102422502	102422651	activating	0.3202880	No CREM	-	0.12835	248241
ENSG00000184009	ACTG1	REM1051983	chr17	81579751	81579850	activating	0.7215400	CREM0166686	2	0.1260438	2172205
ENSG00000092841	MYL6	REM0497655	chr12	56167851	56167950	activating	0.4365900	CREM0077944	4	0.124572	7558135
ENSG00000008517	IL32	REM0812635	chr16	2986207	2986356	activating	0.7970470	CREM0126504	4	0.1221947	1109619
ENSG00000211455	STK38L	REM0467064	chr12	27246348	27246847	activating	0.6337450	No CREM	-	0.121569	259595
ENSG00000119681	LTBP2	REM0672133	chr14	74438600	74438749	activating	0.3928050	No CREM	-	0.1209165	362633
ENSG00000198830	HMGN2	REM0038296	chr1	26459600	26459799	activating	0.6123630	CREM0006485	5	0.119645	719893
ENSG00000101608	MYL12A	REM1060034	chr18	3247151	3247300	activating	0.5979450	CREM0168030	4	0.119535	604906
ENSG00000137831	UACA	REM0759782	chr15	70741004	70741093	activating	0.5400220	No CREM	-	0.11797	281433
ENSG00000140941	MAP1LC3B	REM0908779	chr16	87364045	87364144	activating	0.3338890	CREM0142091	4	0.1177868	140958
ENSG00000075218	GTSE1	REM1546371	chr22	46422901	46423050	activating	0.3144300	CREM0244250	4	0.1174395	7920175
ENSG00000166033	HTRA1	REM0302092	chr10	122461525	122461704	activating	0.3844840	CREM0046915	7	0.117199	2525395
ENSG00000177697	CD151	REM0312505	chr11	844753	844802	activating	0.1689600	No CREM	-	0.1165745	202734
ENSG00000067057	PFKP	REM0213994	chr10	3123653	3123852	activating	0.4936390	No CREM	-	0.116527	4006225
ENSG00000163453	IGFBP7	REM1718642	chr4	57018953	57019352	activating	0.9913240	CREM0269261	3	0.1163927	1633695
ENSG00000169715	MT1E	REM0871985	chr16	56625805	56625854	activating	0.5314710	CREM0136112	10	0.1159223	221267
ENSG00000176890	TYMS	REM1058108	chr18	658554	658693	activating	0.3413280	CREM0167740	3	0.1144376	770647
ENSG00000152377	SPOCK1	REM1858749	chr5	137309798	137310097	activating	0.3382140	No CREM	-	0.1140135	193904
ENSG00000135486	HNRNPA1	REM0494505	chr12	54372193	54372252	activating	0.0967360	CREM0077403	2	0.111916	164296
ENSG00000167004	PDIA3	REM0730711	chr15	43846392	43847801	repressing	0.7591690	CREM0113125	4	0.1118676	0.236548
ENSG00000141526	SLC16A3	REM1054726	chr17	82230397	82230456	activating	0.6250070	No CREM	-	0.1105237	9207025
ENSG00000170540	ARL6IP1	REM0833364	chr16	18801667	18801756	activating	0.4450270	CREM0129916	2	0.109525	108221
ENSG00000115541	HSPE1	REM1368004	chr2	197413354	197413653	repressing	0.8839120	CREM0215983	2	0.1094505	0.0020643
ENSG00000102316	MAGED2	REM2352349	chrX	54807599	54807748	activating	0.3850580	No CREM	-	0.1094234	1661395
ENSG00000165949	IFI27	REM0685896	chr14	94036836	94036855	activating	0.4223370	CREM0106113	3	0.1092585	7142935
ENSG00000196924	FLNA	REM2399981	chrX	154420354	154420403	activating	0.2677180	No CREM	-	0.1092504	10575035
ENSG00000164692	COL1A2	REM2091596	chr7	94510001	94510150	activating	0.8134110	CREM0321282	3	0.1090857	278293
ENSG00000228495	LINC01013	REM2001229	chr6	132145455	132145914	repressing	0.5875740	No CREM	-	0.108579	0.2437775
ENSG00000119801	YPEL5	REM1265288	chr2	30230501	30230550	activating	0.6712060	CREM0201332	2	0.1081745	240022
ENSG00000119801	YPEL5	REM1265290	chr2	30230551	30230700	activating	0.6331860	CREM0201333	2	0.1076608	5507455
ENSG00000149257	SERPINH1	REM0390921	chr11	75554296	75554345	activating	0.2055790	No CREM	-	0.1076134	852657
ENSG00000082515	MRPL22	REM1880715	chr5	154858600	154858649	activating	0.7829510	CREM0290788	3	0.1066736	501589
ENSG00000138772	ANXA3	REM1729177	chr4	78485909	78486298	activating	0.5155950	No CREM	-	0.106587	4094575
ENSG00000101955	SRPX	REM2338558	chrX	38177546	38177655	repressing	0.5926770	CREM0356774	3	0.1065475	0.0093832
ENSG00000167553	TUBA1C	REM0483072	chr12	49187946	49188245	activating	0.5082320	CREM0075321	8	0.1062902	12249
ENSG00000140092	FBLN5	REM0683968	chr14	92040252	92040301	activating	0.7125060	No CREM	-	0.1061716	1105085
ENSG00000170017	ALCAM	REM1617577	chr3	105495259	105495348	activating	0.8742640	No CREM	-	0.105235	140097
ENSG00000134291	TMEM106C	REM0479412	chr12	47935299	47935408	activating	0.2554390	CREM0074639	2	0.104924	468447
ENSG00000087245	MMP2	REM0870375	chr16	55371200	55371349	activating	0.6080280	CREM0135847	2	0.104543	185895
ENSG00000164111	ANXA5	REM1750061	chr4	121742005	121742154	activating	0.4204080	CREM0273341	5	0.1042747	8220725
ENSG00000168078	PBK	REM2153859	chr8	27909300	27909549	repressing	0.8608610	CREM0330700	6	0.1037456	0.0009336
ENSG00000163191	S100A11	REM0127381	chr1	152005706	152005755	activating	0.5064410	CREM0020764	3	0.1037054	43164
ENSG00000010438	PRSS3	REM2243957	chr9	33701296	33701395	repressing	0.4218310	No CREM	-	0.1034885	0.0
ENSG00000065911	MTHFD2	REM1295470	chr2	74199302	74199351	activating	0.4187650	No CREM	-	0.1032508	279125
ENSG00000149257	SERPINH1	REM0391090	chr11	75650246	75650605	activating	0.1938640	CREM0061240	7	0.1030792	1011984
ENSG00000159335	PTMS	REM0443832	chr12	6754656	6754705	repressing	0.6863920	No CREM	-	0.1026183	0.227075
ENSG00000128951	DUT	REM0735225	chr15	48337011	48337100	activating	0.6415360	No CREM	-	0.1023271	362334
ENSG00000198901	PRC1	REM0789552	chr15	90902038	90902057	activating	0.3451290	CREM0122809	20	0.1016246	6133375
ENSG00000196611	MMP1	REM0408207	chr11	102799650	102799749	activating	0.9171160	No CREM	-	0.0997824	175728
ENSG00000099977	DDT	REM1510946	chr22	23979495	23979894	activating	0.2795370	CREM0238197	19	0.0989136	5967195
ENSG00000140416	TPM1	REM0750067	chr15	63001002	63001101	activating	0.4136930	No CREM	-	0.0987486	8208035
ENSG00000106211	HSPB1	REM2082277	chr7	76377754	76377853	activating	0.8840780	CREM0320074	10	0.0979487	122901
ENSG00000150551	LYPD1	REM1336177	chr2	132668653	132668752	activating	0.2563540	No CREM	-	0.0979145	12334
ENSG00000221968	FADS3	REM0362293	chr11	61891859	61892048	activating	0.9043930	CREM0056205	5	0.0977078	111745
ENSG00000117399	CDC20	REM0064015	chr1	43306695	43306844	activating	0.6083760	CREM0011100	3	0.0974452	259025
ENSG00000182809	CRIP2	REM0700183	chr14	105465902	105466001	activating	0.7236440	CREM0108437	3	0.0969394	665984
ENSG00000129562	DAD1	REM0625401	chr14	22556655	22556904	repressing	0.8320190	CREM0096985	4	0.0963923	153175
ENSG00000148834	GSTO1	REM0292157	chr10	104353706	104353805	activating	0.9351440	No CREM	-	0.0963675	3268045
ENSG00000099860	GADD45B	REM1112746	chr19	2476952	2477201	activating	0.4974180	No CREM	-	0.0962798	816004
ENSG00000115875	SRSF7	REM1269879	chr2	38666099	38666158	activating	0.8153920	CREM0201957	5	0.0956355	419599
ENSG00000113140	SPARC	REM1878594	chr5	151642596	151642745	activating	0.2020480	No CREM	-	0.0954965	564332
ENSG00000067057	PFKP	REM0213984	chr10	3111403	3111602	activating	0.9620640	CREM0034017	6	0.0951866	2081585
ENSG00000069275	NUCKS1	REM0176891	chr1	205827749	205827898	activating	0.8306970	No CREM	-	0.0951604	6759545
ENSG00000135486	HNRNPA1	REM0494175	chr12	54295803	54296052	activating	0.5308810	CREM0077341	9	0.0947122	9715875
ENSG00000198830	HMGN2	REM0038167	chr1	26408700	26408749	activating	0.6164770	No CREM	-	0.0938265	3602965
ENSG00000164611	PTTG1	REM1884849	chr5	160421852	160421901	activating	0.6679100	No CREM	-	0.0936609	5829375
ENSG00000152661	GJA1	REM1996201	chr6	121442402	121442651	activating	0.7100270	No CREM	-	0.0928862	366601
ENSG00000198959	TGM2	REM1436084	chr20	38209387	38209406	activating	10000000	CREM0226235	2	0.0925277	1974495
ENSG00000044574	HSPA5	REM2302745	chr9	125284853	125284952	activating	0.2939370	No CREM	-	0.0922767	620096
ENSG00000135480	KRT7	REM0488839	chr12	52199500	52199649	activating	0.8208460	CREM0076434	7	0.0919877	5741665
ENSG00000184840	TMED9	REM1895669	chr5	177496748	177496797	activating	0.9340890	CREM0292901	4	0.0913708	1562885
ENSG00000213551	DNAJC9	REM0259415	chr10	73189542	73189551	repressing	0.1723100	CREM0040379	9	0.0912848	0.0
ENSG00000136238	RAC1	REM2032289	chr7	6395953	6396042	activating	0.1646270	No CREM	-	0.0911465	3265505
ENSG00000082515	MRPL22	REM1881007	chr5	155058250	155058449	activating	0.8710190	No CREM	-	0.0908198	120383
ENSG00000105483	CARD8	REM1209578	chr19	48152770	48152899	activating	0.2670080	CREM0192567	2	0.090512	3611385
ENSG00000156804	FBXO32	REM2211497	chr8	123539849	123539888	activating	0.8914950	No CREM	-	0.0896844	169038
ENSG00000163430	FSTL1	REM1626474	chr3	120432453	120432652	activating	0.2913920	CREM0255908	3	0.0895684	7072905
ENSG00000197958	RPL12	REM2304002	chr9	127424044	127424153	activating	0.2710860	No CREM	-	0.0893922	784856
ENSG00000145386	CCNA2	REM1750459	chr4	121900604	121900653	activating	0.9477780	No CREM	-	0.088964	118254
ENSG00000163110	PDLIM5	REM1737185	chr4	94410047	94410146	activating	0.6021470	No CREM	-	0.0884832	9007695
ENSG00000023608	SNAPC1	REM0658444	chr14	61891507	61892006	repressing	0.9500340	No CREM	-	0.0883239	0.336566
ENSG00000278217	MALAT1	REM0371886	chr11	65471544	65471653	activating	0.3223940	CREM0057906	3	0.0882818	3138535
ENSG00000130635	COL5A1	REM2315889	chr9	134601774	134601893	repressing	10000000	No CREM	-	0.0880767	0.0
ENSG00000163430	FSTL1	REM1626462	chr3	120426003	120426042	activating	0.0462181	CREM0255907	4	0.0880588	443145
ENSG00000148773	MKI67	REM0306102	chr10	128024659	128026148	repressing	0.3751660	CREM0047490	2	0.0875023	0.1900645
ENSG00000228495	LINC01013	REM2001183	chr6	132116505	132116654	activating	0.3366890	No CREM	-	0.0864704	0.728855
ENSG00000130520	LSM4	REM1155381	chr19	18255000	18255249	repressing	0.4853730	CREM0182999	5	0.0864239	0.123859
ENSG00000140416	TPM1	REM0750190	chr15	63089602	63089651	activating	0.6098270	No CREM	-	0.0861318	1503855
ENSG00000130635	COL5A1	REM2315930	chr9	134641804	134641853	activating	0.6321540	No CREM	-	0.0859805	154082
ENSG00000164111	ANXA5	REM1750043	chr4	121739505	121739604	activating	0.7193580	No CREM	-	0.0859082	5250005
ENSG00000142227	EMP3	REM1210131	chr19	48325399	48325508	activating	0.4695420	CREM0192672	3	0.0856582	345572
ENSG00000142798	HSPG2	REM0030524	chr1	21910245	21910404	activating	0.6534610	CREM0005128	4	0.0856353	1530655
ENSG00000203706	SERTAD4-AS1	REM0182023	chr1	210233956	210234105	activating	0.2036290	CREM0029393	5	0.0848233	6347955
ENSG00000152661	GJA1	REM1996203	chr6	121442702	121442901	activating	0.4043400	No CREM	-	0.084449	1189635
ENSG00000138835	RGS3	REM2294094	chr9	113559001	113559050	activating	0.9738880	No CREM	-	0.0844026	5825755
ENSG00000167004	PDIA3	REM0730686	chr15	43834392	43835301	repressing	0.3804490	CREM0113119	4	0.0843061	0.174067
ENSG00000008517	IL32	REM0812631	chr16	2985497	2985546	activating	0.7252600	CREM0126503	4	0.0842201	5740395
ENSG00000166033	HTRA1	REM0302212	chr10	122551595	122551704	activating	0.2113940	No CREM	-	0.0835789	127083
ENSG00000101608	MYL12A	REM1060066	chr18	3251551	3251650	activating	0.5359680	CREM0168036	3	0.0830905	6812785
ENSG00000087586	AURKA	REM1450938	chr20	56382799	56382948	activating	0.0644332	No CREM	-	0.0824463	195043
ENSG00000134285	FKBP11	REM0482299	chr12	48995608	48995647	activating	0.2540670	No CREM	-	0.0819853	3008835
ENSG00000145386	CCNA2	REM1750114	chr4	121765004	121765453	activating	0.7942900	CREM0273350	5	0.0818809	893192
ENSG00000198399	ITSN2	REM1257370	chr2	24304154	24304403	activating	0.5061780	CREM0200135	2	0.0817245	722833
ENSG00000164104	HMGB2	REM1772819	chr4	173334755	173334804	activating	0.9901590	CREM0276062	6	0.0816721	350055
ENSG00000134294	SLC38A2	REM0477019	chr12	46261599	46261758	activating	0.3909920	CREM0074235	2	0.0813385	3752685
ENSG00000183255	PTTG1IP	REM1489705	chr21	44863395	44863584	activating	0.7598780	CREM0234462	3	0.0806357	150583
ENSG00000197061	HIST1H4C	REM1919513	chr6	26078246	26078405	activating	0.3599400	CREM0296386	24	0.0803945	14410085
ENSG00000203706	SERTAD4-AS1	REM0182007	chr1	210212856	210212945	repressing	10000000	No CREM	-	0.0800923	0.0
ENSG00000169756	LIMS1	REM1318588	chr2	108719455	108719504	activating	0.6716060	CREM0209248	16	0.0800068	755939
ENSG00000126709	IFI6	REM0041170	chr1	27584061	27585450	repressing	0.3647080	CREM0007043	3	0.0798869	0.2648975
ENSG00000148677	ANKRD1	REM0274246	chr10	90921806	90922045	activating	0.4389870	No CREM	-	0.0798287	3235815
ENSG00000138180	CEP55	REM0276883	chr10	93502052	93502301	activating	0.5091800	No CREM	-	0.0794583	2489125
ENSG00000171223	JUNB	REM1140879	chr19	12874306	12874495	repressing	10000000	CREM0180357	11	0.0786392	0.213776
ENSG00000078401	EDN1	REM1911236	chr6	12343103	12343352	repressing	10000000	No CREM	-	0.0784833	0.337777
ENSG00000139318	DUSP6	REM0521968	chr12	89390352	89390501	activating	0.8277950	No CREM	-	0.0784728	796417
ENSG00000125844	RRBP1	REM1415556	chr20	17590348	17590557	activating	0.2864820	CREM0222896	5	0.0783566	423954
ENSG00000165092	ALDH1A1	REM2265842	chr9	72882402	72882501	activating	0.8693610	No CREM	-	0.0782306	117853
ENSG00000130816	DNMT1	REM1130362	chr19	10218855	10219204	repressing	0.9014200	CREM0178754	2	0.0781343	0.183154
ENSG00000010438	PRSS3	REM2244143	chr9	33844646	33845005	repressing	0.4635430	No CREM	-	0.0773482	0.2825045
ENSG00000107438	PDLIM1	REM0279070	chr10	95347002	95347051	activating	0.8528180	No CREM	-	0.0772937	39684
ENSG00000106366	SERPINE1	REM2101730	chr7	101219249	101219848	repressing	0.6970280	CREM0322954	16	0.0772028	0.0554152
ENSG00000278217	MALAT1	REM0371882	chr11	65471404	65471493	activating	0.3976620	CREM0057905	11	0.0765552	96526
ENSG00000182809	CRIP2	REM0700189	chr14	105471852	105472151	activating	0.7177420	No CREM	-	0.0761379	14984
ENSG00000099977	DDT	REM1510316	chr22	23877365	23877794	repressing	0.3350020	CREM0238113	8	0.0759917	0.218857
ENSG00000117632	STMN1	REM0036093	chr1	25798251	25798300	activating	0.6247080	CREM0006072	16	0.0759493	357263
ENSG00000163923	RPL39L	REM1676912	chr3	187276108	187276147	activating	0.7498840	CREM0263297	2	0.075393	0.6732405
ENSG00000211455	STK38L	REM0467065	chr12	27246848	27246997	activating	0.5966390	CREM0072789	2	0.0752478	527672
ENSG00000115963	RND3	REM1342482	chr2	150509195	150509494	activating	0.3332450	No CREM	-	0.0752248	1745495
ENSG00000250303	RP11-356J5.12	REM0414529	chr11	112172549	112172748	activating	0.9351510	CREM0064550	8	0.0751011	285536
ENSG00000168393	DTYMK	REM1401657	chr2	241647202	241647301	activating	0.4396050	CREM0220842	3	0.0750167	274177
ENSG00000166741	NNMT	REM0416181	chr11	114167047	114167196	activating	10000000	No CREM	-	0.074841	1594035
ENSG00000135404	CD63	REM0495709	chr12	55716853	55717092	repressing	10000000	CREM0077602	3	0.0746472	0.6462525
ENSG00000132341	RAN	REM0563249	chr12	130842659	130842798	repressing	10000000	No CREM	-	0.074457	0.0619295
ENSG00000130816	DNMT1	REM1130340	chr19	10213555	10214504	repressing	0.8449280	CREM0178749	7	0.0741993	0.1743295
ENSG00000099977	DDT	REM1510748	chr22	23944695	23944844	repressing	10000000	CREM0238169	39	0.0740697	0.1556025
ENSG00000214548	MEG3	REM0692249	chr14	100763410	100763799	repressing	0.5756370	CREM0107065	12	0.0740321	0.1574881
ENSG00000101335	MYL9	REM1433977	chr20	36544444	36544603	activating	0.8112010	CREM0225891	2	0.0739046	4869275
ENSG00000188486	H2AFX	REM0422729	chr11	118997994	118998103	activating	0.1399090	No CREM	-	0.0738186	69482
ENSG00000132341	RAN	REM0563401	chr12	130915879	130916048	repressing	0.7391230	No CREM	-	0.0733777	0.2962905
ENSG00000198721	ECI2	REM1905561	chr6	4041649	4041688	activating	0.2905510	CREM0294521	5	0.0730453	5637835
ENSG00000197958	RPL12	REM2304157	chr9	127494454	127494653	activating	0.3162470	CREM0352012	5	0.0729812	473439
ENSG00000148773	MKI67	REM0306106	chr10	128027399	128027948	activating	0.1814900	No CREM	-	0.0729167	200886
ENSG00000112414	ADGRG6	REM2008091	chr6	142232704	142232753	activating	0.8530260	No CREM	-	0.0728912	1413785
ENSG00000198901	PRC1	REM0789694	chr15	90931748	90931797	activating	0.7952210	CREM0122837	4	0.0726665	6396735
ENSG00000115163	CENPA	REM1259951	chr2	26717399	26717598	activating	0.3028520	No CREM	-	0.0725092	5255025
ENSG00000123416	TUBA1B	REM0483162	chr12	49203782	49204101	repressing	0.5621150	CREM0075339	4	0.0715736	0.1557803
ENSG00000006327	TNFRSF12A	REM0812846	chr16	3018255	3018404	activating	0.3608450	CREM0126538	30	0.0714517	1107001
ENSG00000088325	TPX2	REM1425496	chr20	31822951	31823050	activating	0.9362970	No CREM	-	0.0710732	343119
ENSG00000100311	PDGFB	REM1535001	chr22	39234149	39234498	activating	0.0988105	No CREM	-	0.0705772	675002
ENSG00000149591	TAGLN	REM0419252	chr11	117283751	117284050	repressing	0.5984640	CREM0065278	6	0.0704577	0.146612
ENSG00000140988	RPS2	REM0808166	chr16	1996502	1996951	repressing	0.3183060	CREM0125717	17	0.0699816	0.1201595
ENSG00000165949	IFI27	REM0685876	chr14	94026146	94026195	activating	0.5226450	No CREM	-	0.0696074	253664
ENSG00000136938	ANP32B	REM2283166	chr9	98064851	98064900	activating	0.4006650	No CREM	-	0.0692475	2746904
ENSG00000251562	MALAT1	REM0371940	chr11	65478752	65478951	activating	0.5384890	CREM0057918	8	0.0691671	830693
ENSG00000140988	RPS2	REM0807461	chr16	1890052	1890501	repressing	0.6763400	CREM0125603	10	0.0690946	0.0942858
ENSG00000122034	GTF3A	REM0577994	chr13	27465004	27465453	activating	0.4715540	No CREM	-	0.0690424	0.750184
ENSG00000138448	ITGAV	REM1363416	chr2	186590445	186590654	activating	0.9002950	No CREM	-	0.0690216	129949
ENSG00000175063	UBE2C	REM1442519	chr20	45736746	45737245	repressing	0.3436220	CREM0227286	2	0.0689935	0.0466808
ENSG00000170017	ALCAM	REM1617631	chr3	105608799	105608908	activating	0.6693300	CREM0254687	5	0.0689539	187565
ENSG00000231500	RPS18	REM1943576	chr6	33332950	33333199	repressing	0.7373100	CREM0300272	31	0.0689428	0.1309053
ENSG00000166598	HSP90B1	REM0532701	chr12	103884107	103884346	repressing	0.4508170	CREM0083144	3	0.0686104	0.3097615
ENSG00000118680	MYL12B	REM1059890	chr18	3181299	3181498	activating	0.9669690	No CREM	-	0.0685277	1263731
ENSG00000177410	ZFAS1	REM1446327	chr20	49225058	49226177	repressing	0.9114710	No CREM	-	0.0682473	0.2200495
ENSG00000197061	HIST1H4C	REM1919619	chr6	26092756	26092855	repressing	0.3686920	CREM0296395	10	0.0682456	0.417377
ENSG00000148677	ANKRD1	REM0274228	chr10	90915546	90915995	activating	0.2415980	No CREM	-	0.0681773	5265905
ENSG00000139278	GLIPR1	REM0516507	chr12	75473600	75473999	repressing	0.4475480	No CREM	-	0.0680564	0.1834835
ENSG00000204392	LSM2	REM1936980	chr6	31834496	31834545	activating	0.1789480	CREM0299217	7	0.0679697	383257
ENSG00000101608	MYL12A	REM1059891	chr18	3182301	3182350	activating	0.5602910	No CREM	-	0.0676916	132127
ENSG00000100311	PDGFB	REM1535006	chr22	39235049	39235198	activating	0.1996980	CREM0242381	4	0.0676907	8773995
ENSG00000117318	ID3	REM0032438	chr1	23474598	23474747	repressing	0.4675830	No CREM	-	0.0674745	0.064682
ENSG00000115963	RND3	REM1342436	chr2	150425145	150425354	activating	0.0863999	No CREM	-	0.0673447	1738315
ENSG00000148773	MKI67	REM0306124	chr10	128059949	128060148	repressing	0.4546200	No CREM	-	0.0672665	0.2155195
ENSG00000100526	CDKN3	REM0650020	chr14	54427859	54427948	activating	0.7860590	No CREM	-	0.0669824	119323
ENSG00000136810	TXN	REM2290926	chr9	110257811	110258000	activating	0.6522270	No CREM	-	0.0668756	407433
ENSG00000159335	PTMS	REM0443799	chr12	6736206	6737515	repressing	0.4668350	CREM0069090	4	0.0668322	0.26631
ENSG00000074695	LMAN1	REM1094292	chr18	59359253	59359452	activating	0.5692360	No CREM	-	0.0668183	6457915
ENSG00000162980	ARL5A	REM1343145	chr2	151766454	151766603	activating	0.8483800	CREM0212804	2	0.0666672	3816925
ENSG00000123416	TUBA1B	REM0483212	chr12	49221902	49222301	repressing	0.7340970	CREM0075349	3	0.066549	0.1313595
ENSG00000214548	MEG3	REM0692610	chr14	100894100	100894399	repressing	10000000	CREM0107116	2	0.0662358	0.262536
ENSG00000198959	TGM2	REM1435839	chr20	38083797	38083906	activating	0.4452100	No CREM	-	0.0660928	1220125
ENSG00000203706	SERTAD4-AS1	REM0182135	chr1	210327906	210328045	activating	0.3415890	CREM0029410	2	0.0660682	14239455
ENSG00000164104	HMGB2	REM1772927	chr4	173372755	173373044	activating	0.4608060	CREM0276086	5	0.0660223	305727
ENSG00000089685	BIRC5	REM1046340	chr17	78176646	78176755	activating	0.8845800	No CREM	-	0.0657879	2402055
ENSG00000108691	CCL2	REM0970766	chr17	34252498	34252547	activating	0.0528186	No CREM	-	0.0657172	377563
ENSG00000159335	PTMS	REM0443924	chr12	6791516	6791745	repressing	0.3973060	CREM0069116	2	0.0656986	0.1566845
ENSG00000163584	RPL22L1	REM1664220	chr3	170870155	170870304	activating	0.6728350	No CREM	-	0.0656135	7443345
ENSG00000159335	PTMS	REM0443852	chr12	6764046	6764145	activating	0.5166210	CREM0069100	4	0.0655561	5733595
ENSG00000170312	CDK1	REM0249612	chr10	60856331	60857550	repressing	0.1614340	No CREM	-	0.0654321	0.2094675
ENSG00000184840	TMED9	REM1895654	chr5	177494848	177495007	activating	0.9035540	No CREM	-	0.0653802	278417
ENSG00000140092	FBLN5	REM0683915	chr14	92012102	92013411	repressing	10000000	CREM0105829	5	0.0648978	0.250686
ENSG00000214548	MEG3	REM0692253	chr14	100764100	100764699	repressing	0.3426170	CREM0107065	12	0.0648924	0.1271615
ENSG00000167553	TUBA1C	REM0483280	chr12	49240736	49241395	repressing	10000000	CREM0075364	5	0.0648163	0.294246
ENSG00000162458	FBLIM1	REM0022568	chr1	15802697	15802956	repressing	0.4776900	CREM0003805	6	0.0646301	0.1190955
ENSG00000111341	MGP	REM0459457	chr12	14931901	14931950	repressing	0.7221340	No CREM	-	0.0645774	0.0
ENSG00000136238	RAC1	REM2032340	chr7	6433753	6433852	repressing	0.4242160	No CREM	-	0.0645393	0.0082573
ENSG00000176907	C8orf4	REM2163661	chr8	40057045	40057454	repressing	0.5705200	No CREM	-	0.0645126	0.1994495
ENSG00000125844	RRBP1	REM1415391	chr20	17526098	17526247	activating	0.7133490	No CREM	-	0.0644532	226293
ENSG00000163110	PDLIM5	REM1737191	chr4	94411007	94411056	activating	0.3740200	No CREM	-	0.0642082	987379
ENSG00000075420	FNDC3B	REM1664969	chr3	172098848	172099047	activating	0.6094520	No CREM	-	0.0641127	1451545
ENSG00000183255	PTTG1IP	REM1489639	chr21	44845895	44846004	activating	10000000	CREM0234446	6	0.0640563	1090379
ENSG00000143248	RGS5	REM0148564	chr1	163171121	163171450	activating	0.7295990	CREM0024420	6	0.0632924	1617605
ENSG00000065911	MTHFD2	REM1295468	chr2	74199152	74199251	activating	0.5798220	No CREM	-	0.0632009	4633785
ENSG00000115541	HSPE1	REM1368061	chr2	197439494	197439653	repressing	0.7779700	CREM0215999	3	0.0629246	0.1380515
ENSG00000149257	SERPINH1	REM0390938	chr11	75562206	75562255	activating	0.1519220	No CREM	-	0.0628279	537471
ENSG00000196923	PDLIM7	REM1895691	chr5	177500904	177501043	activating	10000000	CREM0292906	5	0.0627189	639568
ENSG00000198431	TXNRD1	REM0533265	chr12	104286799	104286848	activating	0.5790450	No CREM	-	0.0625491	2912725
ENSG00000150687	PRSS23	REM0399842	chr11	87000349	87000498	activating	0.4638160	CREM0062683	7	0.062522	21326
ENSG00000125868	DSTN	REM1415413	chr20	17533863	17533952	repressing	0.3079280	No CREM	-	0.0621247	0.0
ENSG00000125968	ID1	REM1424945	chr20	31582153	31582252	repressing	0.8280800	No CREM	-	0.0621188	0.0
ENSG00000139318	DUSP6	REM0521918	chr12	89364552	89364751	activating	0.7401030	CREM0081553	5	0.0620287	126218
ENSG00000066279	ASPM	REM0167754	chr1	197146128	197146247	activating	10000000	CREM0027082	4	0.0619482	799393
ENSG00000188486	H2AFX	REM0423362	chr11	119094054	119094453	activating	0.7341190	CREM0065999	3	0.0618102	672402
ENSG00000105483	CARD8	REM1210173	chr19	48338450	48338699	repressing	0.1643000	CREM0192681	5	0.0618036	0.246067
ENSG00000214548	MEG3	REM0692231	chr14	100746050	100746349	repressing	0.4158820	CREM0107062	3	0.0610884	0.214645
ENSG00000131477	RAMP2	REM0990190	chr17	42760947	42761106	activating	0.2257000	CREM0156035	18	0.0610813	6920675
ENSG00000148834	GSTO1	REM0291823	chr10	104259846	104260095	activating	0.5839340	CREM0045501	2	0.0610709	3988095
ENSG00000140988	RPS2	REM0808377	chr16	2028052	2028701	repressing	0.3477010	CREM0125752	11	0.0610615	0.4208465
ENSG00000175063	UBE2C	REM1442618	chr20	45774656	45776395	repressing	0.3956980	CREM0227308	6	0.0610442	0.182648
ENSG00000122034	GTF3A	REM0577961	chr13	27448204	27448543	activating	0.6504540	CREM0090431	3	0.0609965	205219
ENSG00000122786	CALD1	REM2125942	chr7	134886702	134886851	activating	0.8881700	No CREM	-	0.0609915	2114575
ENSG00000125868	DSTN	REM1415444	chr20	17542993	17543052	activating	0.6383880	CREM0222874	3	0.060505	617094
ENSG00000087245	MMP2	REM0870519	chr16	55474550	55474899	repressing	0.8003420	No CREM	-	0.060315	0.161447
ENSG00000163110	PDLIM5	REM1737190	chr4	94410747	94411006	activating	0.3440990	No CREM	-	0.0602196	2621525
ENSG00000181104	F2R	REM1822531	chr5	76717053	76717152	activating	0.5595640	CREM0282704	2	0.0600981	2840285
ENSG00000090339	ICAM1	REM1131255	chr19	10346595	10346834	repressing	0.7959430	CREM0178871	11	0.0600975	0.8034355
ENSG00000118680	MYL12B	REM1059933	chr18	3209949	3210098	activating	10000000	No CREM	-	0.0596923	2909155
ENSG00000067057	PFKP	REM0213861	chr10	3043953	3044052	activating	0.7018390	No CREM	-	0.0596904	838759
ENSG00000129562	DAD1	REM0625302	chr14	22536905	22536944	activating	0.9498650	CREM0096970	3	0.0596088	31328
ENSG00000159335	PTMS	REM0443716	chr12	6697516	6697945	repressing	0.4486070	CREM0069075	4	0.0595564	0.46647
ENSG00000138835	RGS3	REM2294045	chr9	113492451	113492600	activating	0.7165260	No CREM	-	0.059397	21821
ENSG00000124795	DEK	REM1915171	chr6	18235868	18235997	repressing	0.9170570	No CREM	-	0.0589044	0.0
ENSG00000101955	SRPX	REM2338543	chrX	38095336	38095595	repressing	0.3466040	No CREM	-	0.0588131	0.079397
ENSG00000124795	DEK	REM1915243	chr6	18302598	18302647	activating	0.9543650	CREM0295791	2	0.0586166	0.8796725
ENSG00000020577	SAMD4A	REM0650406	chr14	54784357	54784446	activating	0.4127470	No CREM	-	0.058547	2971625
ENSG00000126787	DLGAP5	REM0650970	chr14	55122302	55122501	activating	0.6136700	CREM0100674	6	0.0584006	762502
ENSG00000198168	SVIP	REM0337233	chr11	22730149	22730298	activating	0.7522730	No CREM	-	0.0582647	1218219
ENSG00000170017	ALCAM	REM1617592	chr3	105517099	105517248	activating	0.7212280	No CREM	-	0.0581249	805347
ENSG00000251562	MALAT1	REM0371944	chr11	65478952	65479051	activating	0.2869560	CREM0057918	8	0.0580107	1340205
ENSG00000260916	CCPG1	REM0742258	chr15	55319152	55319251	activating	0.7411550	CREM0114984	39	0.0579045	4733395
ENSG00000123975	CKS2	REM2273028	chr9	89312298	89312457	activating	0.9041060	No CREM	-	0.0578913	9815385
ENSG00000148677	ANKRD1	REM0274218	chr10	90911306	90911455	activating	0.4399100	CREM0042652	2	0.0576084	4473815
ENSG00000070669	ASNS	REM2093530	chr7	97795848	97796117	repressing	0.9734250	No CREM	-	0.0575913	0.0405218
ENSG00000251562	MALAT1	REM0372632	chr11	65572002	65572151	activating	0.6500070	CREM0058027	8	0.0575744	1027935
ENSG00000197061	HIST1H4C	REM1919464	chr6	26066406	26066455	repressing	0.3744340	CREM0296378	2	0.057534	0.6741782
ENSG00000204392	LSM2	REM1937008	chr6	31836246	31836355	activating	0.2445730	CREM0299220	13	0.0574392	5993565
ENSG00000168386	FILIP1L	REM1615314	chr3	100153151	100153300	repressing	0.6748800	No CREM	-	0.0572469	0.1376215
ENSG00000137804	NUSAP1	REM0725883	chr15	41416944	41416993	activating	0.7725110	CREM0112250	2	0.057159	4042245
ENSG00000111341	MGP	REM0459343	chr12	14884851	14884900	activating	0.2351890	CREM0071803	2	0.0568044	1165978
ENSG00000134294	SLC38A2	REM0477046	chr12	46281359	46281448	activating	0.7164030	No CREM	-	0.0566403	0.892259
ENSG00000156804	FBXO32	REM2211586	chr8	123616049	123616248	activating	0.9034200	No CREM	-	0.056403	2266105
ENSG00000183255	PTTG1IP	REM1490049	chr21	44966895	44967004	activating	0.1979340	CREM0234531	3	0.0563961	462727
ENSG00000136238	RAC1	REM2032207	chr7	6310153	6310522	repressing	10000000	CREM0312804	3	0.0561257	0.3775275
ENSG00000136810	TXN	REM2290902	chr9	110228101	110228200	repressing	0.6662500	No CREM	-	0.0561038	0.0
ENSG00000123689	G0S2	REM0181260	chr1	209602300	209602349	activating	0.5138240	CREM0029267	12	0.0559745	680512
ENSG00000090339	ICAM1	REM1130213	chr19	10194895	10195054	activating	0.8155330	No CREM	-	0.0559006	543166
ENSG00000123975	CKS2	REM2272981	chr9	89279498	89279647	repressing	0.6853130	No CREM	-	0.055575	0.1556025
ENSG00000163453	IGFBP7	REM1718801	chr4	57110353	57110602	activating	0.2937890	CREM0269289	25	0.0554885	206392
ENSG00000136238	RAC1	REM2032336	chr7	6430753	6431052	repressing	0.6253300	CREM0312823	2	0.0554729	0.2768057
ENSG00000170312	CDK1	REM0249575	chr10	60716701	60717250	repressing	0.2579280	No CREM	-	0.0554434	0.084874
ENSG00000006327	TNFRSF12A	REM0812465	chr16	2959855	2960154	repressing	0.8478970	No CREM	-	0.0554004	0.1434861
ENSG00000228495	LINC01013	REM2001373	chr6	132261695	132261914	repressing	10000000	No CREM	-	0.055388	0.599492
ENSG00000137804	NUSAP1	REM0725496	chr15	41264154	41264303	activating	0.5499790	CREM0112188	2	0.0553634	16823005
ENSG00000084207	GSTP1	REM0378504	chr11	67545705	67545754	activating	0.6054070	No CREM	-	0.0553369	4179025
ENSG00000163171	CDC42EP3	REM1268683	chr2	37640992	37641351	activating	0.7160160	CREM0201776	2	0.0550926	211825
ENSG00000125868	DSTN	REM1415663	chr20	17655903	17656052	repressing	0.4609200	CREM0222914	3	0.055051	0.4512345
ENSG00000106355	LSM5	REM2049801	chr7	32464152	32464451	repressing	0.6941710	CREM0315193	3	0.0549854	0.0
ENSG00000134291	TMEM106C	REM0479515	chr12	47963569	47963598	activating	0.3338160	CREM0074660	8	0.0548341	7733025
ENSG00000066279	ASPM	REM0167738	chr1	197140358	197140747	activating	0.8177890	CREM0027078	2	0.0545774	327799
ENSG00000145817	YIPF5	REM1871218	chr5	144187899	144187998	repressing	0.7053800	No CREM	-	0.0545132	349441
ENSG00000005022	SLC25A5	REM2381453	chrX	119514660	119514699	repressing	0.8210030	CREM0362253	2	0.0544035	0.0
ENSG00000162980	ARL5A	REM1343255	chr2	151907854	151908653	activating	0.7088420	CREM0212817	2	0.0543759	164806
ENSG00000198168	SVIP	REM0337275	chr11	22768749	22768898	activating	0.2544220	CREM0052459	2	0.0543737	253976
ENSG00000106355	LSM5	REM2049929	chr7	32548002	32548101	repressing	0.7521240	CREM0315211	2	0.0543466	0.006193
ENSG00000142227	EMP3	REM1210269	chr19	48375509	48375598	repressing	0.7250820	No CREM	-	0.0542308	0.110097
ENSG00000138778	CENPE	REM1740406	chr4	103054196	103054305	repressing	10000000	No CREM	-	0.0541487	0.219918
ENSG00000065911	MTHFD2	REM1295608	chr2	74261752	74261801	activating	0.6836240	CREM0205788	3	0.0539695	10805335
ENSG00000136938	ANP32B	REM2282904	chr9	97914201	97914250	repressing	0.5713160	CREM0348937	4	0.0539587	0.0
ENSG00000123240	OPTN	REM0220510	chr10	13049749	13051448	repressing	0.6473090	CREM0034947	3	0.0537837	0.2713885
ENSG00000073756	PTGS2	REM0164879	chr1	186618801	186618900	repressing	0.9462730	CREM0026816	3	0.0535788	0.206432
ENSG00000118508	RAB32	REM2010506	chr6	146514003	146514252	repressing	0.8712570	No CREM	-	0.0535767	0.0466808
ENSG00000005022	SLC25A5	REM2381279	chrX	119458400	119458759	repressing	0.9201680	CREM0362219	7	0.0532934	0.123473
ENSG00000108106	UBE2S	REM1234660	chr19	55496145	55496454	repressing	0.5707930	CREM0197001	4	0.0532473	0.1664775
ENSG00000125968	ID1	REM1425285	chr20	31701503	31701602	repressing	0.4308040	CREM0224396	3	0.0532354	0.0990875
ENSG00000184113	CLDN5	REM1499820	chr22	19580154	19580203	activating	0.2088320	No CREM	-	0.0532077	542894
ENSG00000087586	AURKA	REM1450875	chr20	56358699	56358748	activating	0.3106010	CREM0228542	2	0.053187	161225
ENSG00000117632	STMN1	REM0036621	chr1	25922551	25922850	activating	0.4173010	CREM0006165	7	0.0531359	1454315
ENSG00000189403	HMGB1	REM0579853	chr13	30464254	30464403	activating	0.8175900	CREM0090684	4	0.0530665	161838
ENSG00000163923	RPL39L	REM1676850	chr3	187139448	187139607	activating	0.6980630	No CREM	-	0.0530201	323481
ENSG00000132432	SEC61G	REM2064533	chr7	54759750	54759849	activating	10000000	CREM0317100	2	0.0530039	5177305
ENSG00000116044	NFE2L2	REM1358506	chr2	177172895	177173354	repressing	0.8164420	CREM0214848	9	0.0529734	0.247598
ENSG00000136810	TXN	REM2290914	chr9	110244551	110244750	repressing	0.7467920	No CREM	-	0.0529273	0.213175
ENSG00000139278	GLIPR1	REM0516598	chr12	75561700	75561899	repressing	0.5714480	CREM0080940	2	0.0526083	0.154824
ENSG00000164111	ANXA5	REM1749959	chr4	121691645	121691704	activating	0.0823773	No CREM	-	0.0525759	475704
ENSG00000128951	DUT	REM0735331	chr15	48435351	48435450	repressing	0.6974330	No CREM	-	0.0525519	0.116702
ENSG00000099860	GADD45B	REM1112722	chr19	2462852	2462951	activating	0.6086090	CREM0175650	4	0.0525494	757283
ENSG00000184840	TMED9	REM1895693	chr5	177501098	177501207	activating	0.9356540	No CREM	-	0.0523213	423791
ENSG00000066279	ASPM	REM0167748	chr1	197144998	197145407	activating	0.7740100	No CREM	-	0.0522761	473279
ENSG00000177410	ZFAS1	REM1446576	chr20	49305648	49306177	repressing	0.4759340	CREM0227976	3	0.0521878	0.1049521
ENSG00000125968	ID1	REM1424979	chr20	31595653	31595802	repressing	0.9662100	CREM0224325	2	0.0521875	0.484388
ENSG00000131477	RAMP2	REM0990471	chr17	42850297	42850446	repressing	0.7335400	No CREM	-	0.0521292	0.382783
ENSG00000173141	MRPL57	REM0571950	chr13	21175005	21175054	repressing	0.8627790	No CREM	-	0.0521073	0.0725316
ENSG00000150687	PRSS23	REM0399885	chr11	87037949	87037998	activating	0.3445570	No CREM	-	0.0520286	489446
ENSG00000128340	RAC2	REM1529470	chr22	37239261	37240650	repressing	0.2614290	No CREM	-	0.0519898	0.223441
ENSG00000184220	CMSS1	REM1615066	chr3	99721104	99721203	activating	0.3396900	No CREM	-	0.0516134	5597495
ENSG00000105483	CARD8	REM1209411	chr19	48092050	48092099	repressing	0.2291210	CREM0192533	2	0.0516032	0.0046681
ENSG00000139278	GLIPR1	REM0516510	chr12	75478650	75478679	repressing	0.1975530	No CREM	-	0.0513936	1113079
ENSG00000188643	S100A16	REM0128501	chr1	153635656	153636445	activating	0.3339390	CREM0020960	6	0.0512628	108709
ENSG00000136938	ANP32B	REM2282959	chr9	97938201	97938250	repressing	0.4638120	CREM0348947	2	0.0512198	0.0
ENSG00000023608	SNAPC1	REM0658379	chr14	61831547	61831706	repressing	0.8565280	CREM0101855	2	0.0510685	0.1465253
ENSG00000117143	UAP1	REM0148171	chr1	162669556	162669645	repressing	0.8637010	No CREM	-	0.0510339	0.0
ENSG00000140416	TPM1	REM0750153	chr15	63067602	63068501	activating	0.1186740	No CREM	-	0.0510329	5004885
ENSG00000166598	HSP90B1	REM0532678	chr12	103872397	103872946	repressing	0.4741580	No CREM	-	0.0509898	0.105338
ENSG00000188486	H2AFX	REM0423518	chr11	119115854	119116003	repressing	0.2878810	CREM0066026	15	0.050901	0.9910015
ENSG00000159335	PTMS	REM0443670	chr12	6679746	6681095	repressing	0.3559630	CREM0069066	3	0.0508791	0.2087875
ENSG00000136603	SKIL	REM1663789	chr3	170447298	170447677	repressing	0.9682470	No CREM	-	0.050827	0.137512
ENSG00000123240	OPTN	REM0220773	chr10	13135599	13136248	repressing	0.4583470	CREM0035000	4	0.0508208	0.079397
ENSG00000132341	RAN	REM0563214	chr12	130815399	130815878	activating	0.1500090	No CREM	-	0.0507469	437418
ENSG00000134294	SLC38A2	REM0477269	chr12	46403499	46403648	activating	0.7643450	CREM0074284	2	0.0507176	2827845
ENSG00000119403	PHF19	REM2297117	chr9	120869152	120869301	activating	0.3599090	CREM0350927	9	0.0506751	2169795
ENSG00000164294	GPX8	REM1805884	chr5	55159848	55159907	activating	0.7329260	CREM0280352	9	0.0506361	1780335
ENSG00000211772	TRBC2	REM2134100	chr7	142887901	142888450	repressing	0.6669560	No CREM	-	0.0505794	0.15994
ENSG00000108106	UBE2S	REM1234000	chr19	55308905	55309504	repressing	0.2347900	CREM0196886	3	0.0503898	0.1104636
ENSG00000171848	RRM2	REM1250617	chr2	10088758	10089047	repressing	0.9945990	CREM0199335	2	0.0503186	0.1658575
ENSG00000135486	HNRNPA1	REM0494320	chr12	54328653	54328802	repressing	0.8685280	CREM0077366	7	0.0503128	0.077068
ENSG00000143248	RGS5	REM0148487	chr1	163098051	163098600	repressing	0.7747280	CREM0024404	2	0.0501506	0.1623925
ENSG00000125148	MT2A	REM0871796	chr16	56590199	56590698	activating	0.2825570	CREM0136085	21	0.0500948	12486615
ENSG00000168994	PXDC1	REM1904793	chr6	3678854	3679303	repressing	0.5284600	No CREM	-	0.0500037	0.0
ENSG00000117318	ID3	REM0032520	chr1	23559448	23559497	activating	0.2581090	No CREM	-	0.0498925	3680055
ENSG00000148773	MKI67	REM0306083	chr10	128008659	128009298	repressing	0.2946830	CREM0047485	2	0.0498056	0.251165
ENSG00000152661	GJA1	REM1996207	chr6	121453402	121453501	activating	0.4408950	No CREM	-	0.0497568	334474
ENSG00000167553	TUBA1C	REM0483084	chr12	49189046	49189255	activating	0.3453070	CREM0075322	8	0.049681	1009972
ENSG00000136068	FLNB	REM1601533	chr3	58197300	58197999	repressing	0.3622010	CREM0252765	3	0.0496747	0.1112173
ENSG00000214548	MEG3	REM0692279	chr14	100783850	100784149	repressing	0.2654120	No CREM	-	0.0496404	0.1758337
ENSG00000119801	YPEL5	REM1265327	chr2	30251201	30251500	activating	0.5078680	CREM0201341	2	0.0496016	278269
ENSG00000168386	FILIP1L	REM1615274	chr3	100068141	100068550	repressing	0.4302900	No CREM	-	0.0495515	0.2301151
ENSG00000130816	DNMT1	REM1130438	chr19	10232855	10233104	repressing	0.4735410	CREM0178769	4	0.0495137	0.1008305
ENSG00000142798	HSPG2	REM0030393	chr1	21788605	21789894	repressing	0.6059210	CREM0005115	4	0.049448	0.25508
ENSG00000136238	RAC1	REM2032432	chr7	6477103	6477802	repressing	0.5515170	No CREM	-	0.0494084	0.481478
ENSG00000163110	PDLIM5	REM1737183	chr4	94407997	94408206	activating	0.1997810	No CREM	-	0.0493701	205516
ENSG00000163661	PTX3	REM1657363	chr3	157420789	157420998	repressing	0.5918940	No CREM	-	0.0492618	0.196602
ENSG00000171223	JUNB	REM1139961	chr19	12727296	12727495	repressing	0.4232340	CREM0180220	2	0.0492136	0.161567
ENSG00000164692	COL1A2	REM2091503	chr7	94301851	94301950	activating	0.4615390	No CREM	-	0.0491784	2127755
ENSG00000089685	BIRC5	REM1046368	chr17	78183146	78184005	repressing	0.8565640	CREM0165680	6	0.0490022	0.250345
ENSG00000233276	GPX1	REM1590246	chr3	49422406	49422655	activating	0.1921380	CREM0250964	4	0.0489996	295924
ENSG00000115163	CENPA	REM1259936	chr2	26704449	26704498	activating	0.4908780	CREM0200498	3	0.0489861	5885335
ENSG00000108691	CCL2	REM0970768	chr17	34252908	34252947	activating	0.5799660	No CREM	-	0.0489211	543052
ENSG00000184009	ACTG1	REM1051813	chr17	81515351	81515450	activating	0.2185250	CREM0166650	3	0.0489002	220722
ENSG00000109193	SULT1E1	REM1721610	chr4	69813000	69813509	repressing	0.4054640	No CREM	-	0.0488362	0.0678833
ENSG00000166598	HSP90B1	REM0532778	chr12	103925347	103925656	repressing	10000000	CREM0083162	2	0.0485312	0.1851831
ENSG00000182809	CRIP2	REM0700192	chr14	105473002	105473101	activating	0.6276190	No CREM	-	0.048452	781186
ENSG00000142871	CYR61	REM0085282	chr1	85576551	85576600	activating	0.7048340	CREM0014217	6	0.0484509	125488
ENSG00000203706	SERTAD4-AS1	REM0182076	chr1	210266056	210266245	activating	0.0730095	No CREM	-	0.0484115	2238355
ENSG00000132432	SEC61G	REM2064504	chr7	54731600	54731999	repressing	0.2045000	No CREM	-	0.0484079	0.0
ENSG00000175063	UBE2C	REM1442509	chr20	45730156	45730405	repressing	0.3874930	CREM0227282	2	0.0484066	0.0371578
ENSG00000136068	FLNB	REM1601738	chr3	58265450	58266149	repressing	0.7465540	CREM0252811	3	0.0482976	0.1330405
ENSG00000130520	LSM4	REM1155681	chr19	18339100	18339449	repressing	0.4280380	CREM0183065	7	0.0482644	0.221845
ENSG00000168386	FILIP1L	REM1615145	chr3	99818451	99818750	repressing	0.5949670	CREM0254370	3	0.0482624	0.561033
ENSG00000137804	NUSAP1	REM0725448	chr15	41241054	41241153	activating	0.6815470	CREM0112179	4	0.0480879	1930965
ENSG00000198168	SVIP	REM0337357	chr11	22860149	22860498	repressing	10000000	No CREM	-	0.0480495	0.159011
ENSG00000167004	PDIA3	REM0730757	chr15	43864392	43866391	repressing	0.2202600	CREM0113134	2	0.0480378	0.2432585
ENSG00000115875	SRSF7	REM1270067	chr2	38750699	38750848	activating	0.8257260	No CREM	-	0.0480265	1253175
ENSG00000070404	FSTL3	REM1106789	chr19	611255	611404	repressing	0.5199670	CREM0174558	5	0.0479968	0.8074075
ENSG00000167900	TK1	REM1046469	chr17	78199045	78199154	repressing	0.6795750	CREM0165697	9	0.0479409	157685
ENSG00000092841	MYL6	REM0498133	chr12	56258701	56258800	activating	0.6841800	CREM0078029	13	0.0478872	199228
ENSG00000140092	FBLN5	REM0683723	chr14	91821412	91821651	repressing	0.5760380	CREM0105805	4	0.0476867	0.0438668
ENSG00000177410	ZFAS1	REM1446505	chr20	49281298	49281347	repressing	0.6478730	CREM0227965	4	0.0475728	0.893677
ENSG00000105483	CARD8	REM1209844	chr19	48241550	48241649	repressing	0.2848040	CREM0192613	3	0.0475716	0.12137
ENSG00000134057	CCNB1	REM1814505	chr5	69167150	69167199	activating	0.8514220	CREM0281417	2	0.0474693	262979
ENSG00000184009	ACTG1	REM1051858	chr17	81536651	81536700	activating	0.5512180	CREM0166657	3	0.0474559	365355
ENSG00000198959	TGM2	REM1435827	chr20	38075557	38075646	activating	0.5718800	No CREM	-	0.0473865	7356025
ENSG00000231500	RPS18	REM1942491	chr6	33182010	33183099	repressing	0.7787010	CREM0300149	5	0.0473793	0.1899345
ENSG00000082515	MRPL22	REM1880692	chr5	154850400	154850499	activating	0.9295440	CREM0290784	2	0.0473321	1062245
ENSG00000178922	HYI	REM0064243	chr1	43373303	43373552	repressing	0.7475910	CREM0011149	10	0.0472808	0.1222075
ENSG00000131747	TOP2A	REM0984133	chr17	40476246	40476295	activating	0.5347780	CREM0154928	7	0.0472211	4335185
ENSG00000198168	SVIP	REM0337296	chr11	22788049	22788208	repressing	0.9288690	CREM0052463	2	0.0471591	0.1646015
ENSG00000089685	BIRC5	REM1046466	chr17	78198896	78198995	repressing	0.7638330	CREM0165697	9	0.0470665	0.718519
ENSG00000163453	IGFBP7	REM1718768	chr4	57092003	57092202	activating	0.6289210	CREM0269287	2	0.0470197	2891465
ENSG00000167004	PDIA3	REM0730705	chr15	43844392	43844501	repressing	0.4516050	CREM0113124	5	0.0470024	0.1717665
ENSG00000072110	ACTN1	REM0664783	chr14	68978253	68978442	activating	0.7313550	CREM0102774	3	0.0469949	11899
ENSG00000150093	ITGB1	REM0233447	chr10	32962099	32962248	activating	0.6245660	CREM0036554	7	0.0467447	1547245
ENSG00000130520	LSM4	REM1155609	chr19	18320150	18320229	repressing	0.4110690	CREM0183052	2	0.0466302	0.148795
ENSG00000123975	CKS2	REM2272935	chr9	89251908	89251947	repressing	0.8144610	CREM0347356	3	0.0466276	0.0
ENSG00000137309	HMGA1	REM1945493	chr6	34238053	34238252	activating	0.5750370	CREM0300613	3	0.0466227	1093597
ENSG00000142798	HSPG2	REM0030533	chr1	21913845	21913944	activating	0.2767670	No CREM	-	0.0465861	83627
ENSG00000183255	PTTG1IP	REM1489869	chr21	44902855	44903044	repressing	0.8674270	No CREM	-	0.0465186	0.0499783
ENSG00000108106	UBE2S	REM1234297	chr19	55374045	55374454	repressing	0.5284530	CREM0196934	7	0.0464991	0.550134
ENSG00000134294	SLC38A2	REM0477018	chr12	46260399	46260558	activating	0.8451370	CREM0074234	2	0.0464084	561349
ENSG00000102316	MAGED2	REM2352332	chrX	54774399	54774498	activating	0.3095850	CREM0358659	5	0.046406	115107
ENSG00000170312	CDK1	REM0249593	chr10	60811751	60812050	activating	0.1427810	No CREM	-	0.0462856	0.8497635
ENSG00000158710	TAGLN2	REM0141137	chr1	159910397	159910446	repressing	0.5090740	No CREM	-	0.0462459	1327809
ENSG00000188643	S100A16	REM0128483	chr1	153632556	153632885	repressing	0.3430670	CREM0020956	4	0.046234	0.659864
ENSG00000131747	TOP2A	REM0983433	chr17	40313206	40313445	activating	0.1511480	CREM0154795	2	0.0461667	1857335
ENSG00000082515	MRPL22	REM1880770	chr5	154887070	154887299	repressing	0.8146920	CREM0290801	5	0.046108	0.0
ENSG00000175471	MCTP1	REM1833262	chr5	94899001	94899200	repressing	0.3038940	CREM0284095	2	0.0460279	0.0
ENSG00000066279	ASPM	REM0167811	chr1	197180448	197180557	activating	0.7483210	No CREM	-	0.0460241	128338
ENSG00000138778	CENPE	REM1740421	chr4	103142746	103143205	repressing	0.2222010	No CREM	-	0.0459501	0.0775644
ENSG00000136810	TXN	REM2290970	chr9	110321401	110321500	activating	0.6279960	No CREM	-	0.0458307	1718885
ENSG00000163661	PTX3	REM1657357	chr3	157412789	157412848	repressing	10000000	No CREM	-	0.0457074	0.0
ENSG00000188643	S100A16	REM0128046	chr1	153526606	153526885	activating	0.3110810	No CREM	-	0.0456776	166187
ENSG00000115163	CENPA	REM1259961	chr2	26725249	26725398	activating	0.8051660	No CREM	-	0.0456226	227842
ENSG00000164611	PTTG1	REM1884848	chr5	160421822	160421851	activating	0.2908180	No CREM	-	0.0455931	753934
ENSG00000108691	CCL2	REM0970804	chr17	34272498	34272607	repressing	0.9130020	No CREM	-	0.0455125	0.0
ENSG00000179218	CALR	REM1141365	chr19	12984448	12984577	repressing	0.8206070	CREM0180462	3	0.0454934	0.407447
ENSG00000178922	HYI	REM0064185	chr1	43359203	43359502	activating	0.6151130	CREM0011138	9	0.045304	2463255
ENSG00000162458	FBLIM1	REM0022361	chr1	15735847	15735956	activating	0.1749520	No CREM	-	0.0452934	377355
ENSG00000105483	CARD8	REM1209682	chr19	48188800	48188899	repressing	0.1789770	CREM0192581	2	0.0451172	0.1052805
ENSG00000163110	PDLIM5	REM1737214	chr4	94459747	94459856	activating	0.5673710	No CREM	-	0.0450855	675837
ENSG00000232995	RGS5	REM0148601	chr1	163187755	163187844	activating	0.4366200	No CREM	-	0.0450497	22066
ENSG00000171848	RRM2	REM1250777	chr2	10149748	10149907	repressing	0.7134670	CREM0199369	2	0.045036	0.077315
ENSG00000148677	ANKRD1	REM0274245	chr10	90921606	90921755	activating	0.0944124	No CREM	-	0.0450171	230784
ENSG00000137831	UACA	REM0759738	chr15	70698554	70699553	activating	0.5027170	CREM0117767	2	0.0450033	259558
ENSG00000075420	FNDC3B	REM1664956	chr3	172040298	172040397	activating	0.6768330	No CREM	-	0.0450028	1504435
ENSG00000170312	CDK1	REM0249583	chr10	60778551	60778700	activating	0.3145480	No CREM	-	0.044959	869818
ENSG00000144381	HSPD1	REM1368024	chr2	197421801	197421900	repressing	10000000	CREM0215988	2	0.0449053	0.206432
ENSG00000170558	CDH2	REM1077553	chr18	28177096	28177145	activating	0.8593280	No CREM	-	0.0448454	305816
ENSG00000167900	TK1	REM1046183	chr17	78144445	78144554	activating	0.8758380	CREM0165644	3	0.04474	5608855
ENSG00000133574	GIMAP4	REM2141018	chr7	150531447	150531596	repressing	0.7350540	No CREM	-	0.0447258	0.0
ENSG00000125148	MT2A	REM0872295	chr16	56682449	56682498	activating	0.5226980	CREM0136157	9	0.044688	2296645
ENSG00000075218	GTSE1	REM1546352	chr22	46418151	46418500	activating	0.1044360	No CREM	-	0.0446791	246341
ENSG00000181852	RNF41	REM0497538	chr12	56139555	56139754	repressing	0.6432930	CREM0077923	6	0.0446163	0.0046681
ENSG00000164611	PTTG1	REM1885037	chr5	160508852	160508891	repressing	0.8419830	CREM0291410	4	0.0446161	235167
ENSG00000166741	NNMT	REM0416434	chr11	114370857	114371456	repressing	0.4242740	CREM0064813	3	0.0446129	0.038987
ENSG00000170312	CDK1	REM0249570	chr10	60689701	60689800	repressing	0.5784710	No CREM	-	0.0445701	0.0
ENSG00000173207	CKS1B	REM0132298	chr1	154975053	154975102	activating	0.6573440	CREM0021609	17	0.0445115	397354
ENSG00000020577	SAMD4A	REM0650405	chr14	54784047	54784246	activating	0.5528990	No CREM	-	0.0445043	281991
ENSG00000251562	MALAT1	REM0372301	chr11	65524552	65524651	activating	0.4434340	CREM0057969	10	0.0444668	7340615
ENSG00000123416	TUBA1B	REM0483023	chr12	49169402	49169501	repressing	10000000	CREM0075311	3	0.044463	0.103216
ENSG00000142227	EMP3	REM1210250	chr19	48367699	48368048	repressing	0.2311030	No CREM	-	0.0443187	0.2937185
ENSG00000137831	UACA	REM0759789	chr15	70748404	70748453	activating	0.1341500	No CREM	-	0.0442955	948801
ENSG00000136404	TM6SF1	REM0779852	chr15	83077647	83077756	activating	0.9987610	CREM0121213	11	0.0442686	3349335
ENSG00000233276	GPX1	REM1589842	chr3	49277556	49277905	activating	0.2713080	CREM0250881	5	0.0442514	3456525
ENSG00000140988	RPS2	REM0807433	chr16	1884352	1884401	repressing	0.6689680	No CREM	-	0.0442369	0.4450435
ENSG00000184009	ACTG1	REM1052017	chr17	81589151	81589200	repressing	10000000	No CREM	-	0.0442152	0.0
ENSG00000132341	RAN	REM0563558	chr12	130952849	130953648	activating	0.3585700	CREM0088071	12	0.0441859	2284465
ENSG00000137804	NUSAP1	REM0725740	chr15	41348854	41348903	activating	0.5444240	CREM0112230	3	0.04418	3967845
ENSG00000131477	RAMP2	REM0990288	chr17	42783457	42783546	repressing	0.2953410	CREM0156050	9	0.0441407	0.1141085
ENSG00000138778	CENPE	REM1740458	chr4	103280196	103281695	repressing	0.3932630	No CREM	-	0.0441109	0.1233925
ENSG00000140941	MAP1LC3B	REM0909046	chr16	87489145	87489304	repressing	0.5694500	CREM0142142	4	0.0440372	0.1775035
ENSG00000170312	CDK1	REM0249608	chr10	60832851	60833050	repressing	0.3497660	No CREM	-	0.0439669	0.161567
ENSG00000235770	LINC00607	REM1380594	chr2	215669753	215670292	repressing	0.6223150	No CREM	-	0.0437716	0.214385
ENSG00000170558	CDH2	REM1077499	chr18	28041496	28041605	activating	0.6756870	No CREM	-	0.0436665	12017
ENSG00000070404	FSTL3	REM1106805	chr19	618755	618944	repressing	0.6609760	No CREM	-	0.0435858	0.152108
ENSG00000136810	TXN	REM2290971	chr9	110325811	110325950	repressing	0.8470500	No CREM	-	0.0435611	0.066687
ENSG00000198830	HMGN2	REM0038487	chr1	26539900	26539999	activating	0.6286300	CREM0006514	6	0.0435195	412948
ENSG00000126709	IFI6	REM0041535	chr1	27700751	27700950	repressing	0.3572840	CREM0007121	3	0.0434981	0.219918
ENSG00000120885	CLU	REM2153445	chr8	27643297	27643446	activating	0.4714880	No CREM	-	0.0432909	0.999369
ENSG00000163430	FSTL1	REM1626545	chr3	120507243	120507302	activating	0.1157310	CREM0255915	3	0.0432804	4606425
ENSG00000144366	GULP1	REM1364116	chr2	188325749	188325998	activating	0.2815590	No CREM	-	0.0432696	0.54046
ENSG00000135480	KRT7	REM0488740	chr12	52163150	52163299	activating	0.7297150	CREM0076414	3	0.0431982	6433935
ENSG00000228716	DHFR	REM1826465	chr5	80645048	80645207	activating	0.0806421	CREM0283242	4	0.0431383	2395885
ENSG00000162458	FBLIM1	REM0022367	chr1	15738157	15738606	repressing	0.4885840	No CREM	-	0.0431108	0.4022195
ENSG00000163661	PTX3	REM1657385	chr3	157445999	157446158	repressing	0.4013560	No CREM	-	0.0431002	0.5546055
ENSG00000149591	TAGLN	REM0418893	chr11	117202001	117202400	activating	0.3522180	CREM0065209	2	0.0430626	148445
ENSG00000123416	TUBA1B	REM0483239	chr12	49229782	49230101	repressing	0.8656010	No CREM	-	0.0430566	0.2198045
ENSG00000148773	MKI67	REM0306159	chr10	128124949	128125248	activating	0.1946020	No CREM	-	0.0430502	2358445
ENSG00000177697	CD151	REM0312089	chr11	738103	738302	repressing	0.2624010	CREM0048451	10	0.0430415	0.325198
ENSG00000115602	IL1RL1	REM1315392	chr2	102365002	102365201	repressing	0.3251760	No CREM	-	0.0430055	0.001167
ENSG00000115414	FN1	REM1380323	chr2	215310440	215310799	repressing	0.2561170	No CREM	-	0.043002	0.182617
ENSG00000138778	CENPE	REM1740438	chr4	103197946	103198145	activating	0.5435480	CREM0272069	2	0.0429862	628551
ENSG00000115541	HSPE1	REM1368313	chr2	197565444	197565603	repressing	0.7733460	No CREM	-	0.0429498	0.0768091
ENSG00000125868	DSTN	REM1415373	chr20	17521863	17522052	repressing	0.1481320	No CREM	-	0.0429385	0.0567809
ENSG00000106211	HSPB1	REM2082138	chr7	76304954	76305193	activating	0.1720380	CREM0320051	2	0.0428885	2648995
ENSG00000163171	CDC42EP3	REM1268721	chr2	37672152	37672201	activating	0.4793440	No CREM	-	0.0428773	3348545
ENSG00000150938	CRIM1	REM1267242	chr2	36356106	36356205	activating	0.7373050	CREM0201558	2	0.0427587	9193485
ENSG00000099977	DDT	REM1510436	chr22	23898055	23898204	repressing	0.2749270	No CREM	-	0.0427443	0.594375
ENSG00000078401	EDN1	REM1911184	chr6	12220363	12220652	repressing	0.4509130	No CREM	-	0.0427228	0.0402421
ENSG00000125868	DSTN	REM1415582	chr20	17602753	17602802	repressing	0.1790440	No CREM	-	0.042584	0.0
ENSG00000136938	ANP32B	REM2283010	chr9	97966901	97967000	repressing	0.5977240	CREM0348959	2	0.0424559	0.0
ENSG00000128340	RAC2	REM1529547	chr22	37278801	37278950	repressing	0.5092610	CREM0241333	2	0.0424507	0.0688105
ENSG00000116044	NFE2L2	REM1359279	chr2	177459405	177459594	repressing	0.9147280	No CREM	-	0.0424501	0.0
ENSG00000115541	HSPE1	REM1368246	chr2	197526744	197527053	repressing	0.7753210	No CREM	-	0.0424386	0.0426182
ENSG00000070404	FSTL3	REM1106908	chr19	706655	707244	repressing	0.4302500	No CREM	-	0.0424265	0.235355
ENSG00000138835	RGS3	REM2294132	chr9	113587451	113587600	activating	0.6579470	No CREM	-	0.0424213	280361
ENSG00000070669	ASNS	REM2093573	chr7	97819298	97819347	repressing	0.9057900	No CREM	-	0.0423799	0.0123859
ENSG00000198399	ITSN2	REM1257425	chr2	24351504	24351703	activating	0.5978430	No CREM	-	0.0422556	2252905
ENSG00000145386	CCNA2	REM1750457	chr4	121900494	121900543	activating	0.9152950	No CREM	-	0.042245	970041
ENSG00000143248	RGS5	REM0148485	chr1	163080901	163080950	repressing	0.7247630	No CREM	-	0.0421889	0.0
ENSG00000198467	TPM2	REM2248582	chr9	35689002	35689091	activating	0.6076260	CREM0344062	13	0.0420907	4952985
ENSG00000124795	DEK	REM1915239	chr6	18300098	18300197	activating	0.8842720	No CREM	-	0.0420142	0.781614
ENSG00000101335	MYL9	REM1433971	chr20	36542254	36542303	activating	0.7115760	No CREM	-	0.0420118	100619
ENSG00000148834	GSTO1	REM0292155	chr10	104353546	104353595	activating	0.8349730	CREM0045564	2	0.0419276	1900385
ENSG00000010278	CD9	REM0441446	chr12	6230555	6230744	repressing	0.1102860	CREM0068712	7	0.0417828	0.7323335
ENSG00000111341	MGP	REM0459141	chr12	14803401	14803450	activating	0.1964470	CREM0071761	10	0.0417612	223331
ENSG00000116044	NFE2L2	REM1358688	chr2	177244355	177244554	repressing	0.7776140	CREM0214880	16	0.0417473	0.386693
ENSG00000153071	DAB2	REM1799314	chr5	39283805	39283904	repressing	0.7951490	No CREM	-	0.0416919	0.126038
ENSG00000125148	MT2A	REM0872069	chr16	56648259	56649448	repressing	0.1552250	CREM0136129	46	0.0416672	0.172479
ENSG00000164104	HMGB2	REM1772629	chr4	173246405	173246794	repressing	0.7108610	No CREM	-	0.0416011	0.0775617
ENSG00000066279	ASPM	REM0167756	chr1	197146548	197146597	activating	0.8044090	No CREM	-	0.041445	11108855
ENSG00000020577	SAMD4A	REM0650367	chr14	54713657	54713706	activating	0.7394230	No CREM	-	0.0414096	574139
ENSG00000090339	ICAM1	REM1130717	chr19	10270795	10270834	repressing	0.6926590	CREM0178801	18	0.0414084	395261
ENSG00000087586	AURKA	REM1450944	chr20	56383599	56383798	activating	0.0769591	No CREM	-	0.041321	381949
ENSG00000148677	ANKRD1	REM0274250	chr10	90922806	90923045	activating	0.1670910	No CREM	-	0.0413039	297808
ENSG00000166033	HTRA1	REM0301971	chr10	122374655	122374704	activating	0.4057440	No CREM	-	0.0412833	639019
ENSG00000087245	MMP2	REM0870500	chr16	55458600	55458849	repressing	0.8312930	No CREM	-	0.041273	0.0429378
ENSG00000196611	MMP1	REM0408228	chr11	102811920	102812099	repressing	0.6227190	No CREM	-	0.0412181	0.0
ENSG00000187513	GJA4	REM0052274	chr1	34859798	34859897	activating	0.4143580	CREM0009039	2	0.0411811	6875455
ENSG00000075420	FNDC3B	REM1665087	chr3	172288098	172288247	activating	0.5355910	No CREM	-	0.041126	2531805
ENSG00000167004	PDIA3	REM0730725	chr15	43852052	43852391	repressing	0.4811110	CREM0113128	11	0.0410867	0.198012
ENSG00000006327	TNFRSF12A	REM0812899	chr16	3022055	3022104	repressing	0.3933290	CREM0126543	6	0.0410747	3791265
ENSG00000178922	HYI	REM0064687	chr1	43508703	43508802	repressing	10000000	No CREM	-	0.0409406	0.0087967
ENSG00000070669	ASNS	REM2094047	chr7	97961698	97961997	repressing	0.9223670	CREM0321622	9	0.0409255	0.0043984
ENSG00000178922	HYI	REM0064560	chr1	43454203	43454552	activating	0.5884010	No CREM	-	0.0409098	49048
ENSG00000278217	MALAT1	REM0372049	chr11	65493894	65493953	activating	0.4881470	CREM0057936	5	0.0408616	893933
ENSG00000204392	LSM2	REM1937125	chr6	31863496	31863595	repressing	0.6891790	CREM0299242	27	0.0408266	440023
ENSG00000139278	GLIPR1	REM0516529	chr12	75492150	75492679	repressing	0.3749250	No CREM	-	0.0407872	0.233842
ENSG00000092969	TGFB2	REM0185497	chr1	218346745	218347004	activating	0.2925650	No CREM	-	0.0406723	1003484
ENSG00000138772	ANXA3	REM1729167	chr4	78465499	78465518	activating	0.2304100	No CREM	-	0.0405863	743395
ENSG00000204262	COL5A2	REM1364278	chr2	189029146	189029255	repressing	0.5335770	No CREM	-	0.0405222	0.0106093
ENSG00000130816	DNMT1	REM1129983	chr19	10133555	10135344	repressing	0.6760030	CREM0178694	5	0.0404086	0.272
ENSG00000152377	SPOCK1	REM1858812	chr5	137631098	137631207	activating	0.2199170	No CREM	-	0.0403359	422997
ENSG00000113810	SMC4	REM1659700	chr3	160401274	160401593	activating	0.4200300	CREM0260850	21	0.0402983	585814
ENSG00000138778	CENPE	REM1740414	chr4	103106606	103107155	repressing	0.1512780	No CREM	-	0.0402781	0.0037533
ENSG00000142798	HSPG2	REM0030502	chr1	21901945	21902154	activating	0.2420280	CREM0005126	2	0.0402109	5170185
ENSG00000111341	MGP	REM0459341	chr12	14884651	14884700	activating	0.1428390	CREM0071802	8	0.0401927	1262975
ENSG00000168078	PBK	REM2153875	chr8	27932250	27932449	repressing	0.8820690	No CREM	-	0.0401004	0.530878
ENSG00000115414	FN1	REM1380398	chr2	215385000	215385149	repressing	0.3901630	No CREM	-	0.0400958	0.1571585
ENSG00000106366	SERPINE1	REM2101611	chr7	101186409	101186598	repressing	0.5143760	CREM0322935	12	0.0400838	0.061422
ENSG00000113140	SPARC	REM1879010	chr5	151770906	151770945	activating	0.3240130	CREM0290549	3	0.0400649	1938805
ENSG00000228716	DHFR	REM1826278	chr5	80566898	80567147	repressing	0.6827400	CREM0283206	2	0.0400395	0.123859
ENSG00000008517	IL32	REM0813806	chr16	3143647	3143806	activating	0.6266480	No CREM	-	0.0400114	118476
ENSG00000150938	CRIM1	REM1267311	chr2	36413346	36413455	activating	0.6808890	CREM0201565	2	0.039961	974406
ENSG00000067057	PFKP	REM0213905	chr10	3068333	3068452	activating	0.4918030	CREM0034002	2	0.0399284	1060793
ENSG00000118680	MYL12B	REM1060220	chr18	3320649	3321048	repressing	0.7339980	CREM0168062	2	0.0398712	0.108927
ENSG00000125378	BMP4	REM0649816	chr14	53953196	53953305	activating	0.2108460	No CREM	-	0.0398474	1052929
ENSG00000005022	SLC25A5	REM2381575	chrX	119557900	119558009	repressing	0.7351540	No CREM	-	0.0398427	0.0190967
ENSG00000148773	MKI67	REM0306118	chr10	128044659	128044848	activating	0.7311850	No CREM	-	0.0398358	0.789544
ENSG00000066279	ASPM	REM0167638	chr1	197065748	197065857	activating	0.7638700	No CREM	-	0.0397953	9410595
ENSG00000088325	TPX2	REM1425226	chr20	31678701	31678800	activating	0.5703850	No CREM	-	0.0396985	7239135
ENSG00000183255	PTTG1IP	REM1490026	chr21	44950305	44950744	activating	0.6593900	No CREM	-	0.039663	1706285
ENSG00000176907	C8orf4	REM2163759	chr8	40211655	40211694	repressing	0.4922320	No CREM	-	0.039521	0.0
ENSG00000101608	MYL12A	REM1059889	chr18	3180151	3180250	activating	0.9182270	No CREM	-	0.0395117	2176883
ENSG00000173141	MRPL57	REM0571851	chr13	21108255	21108294	repressing	0.8141390	CREM0089496	4	0.0394577	0.206432
ENSG00000134285	FKBP11	REM0481657	chr12	48852408	48852457	activating	0.3723500	CREM0075060	6	0.0394427	2503455
ENSG00000090339	ICAM1	REM1130738	chr19	10271755	10271854	repressing	0.9370170	CREM0178802	8	0.0393184	237426
ENSG00000164692	COL1A2	REM2091580	chr7	94493351	94493700	repressing	0.5566510	CREM0321280	4	0.0392649	0.066687
ENSG00000232995	RGS5	REM0148592	chr1	163182605	163182854	activating	0.5597020	CREM0024428	3	0.0391814	2131385
ENSG00000166741	NNMT	REM0416399	chr11	114358357	114358646	repressing	0.3626890	No CREM	-	0.0390217	0.1083994
ENSG00000171848	RRM2	REM1250545	chr2	10062398	10062657	repressing	0.3116960	CREM0199321	5	0.0388301	0.056001
ENSG00000072110	ACTN1	REM0664826	chr14	69003393	69003402	repressing	0.6802030	CREM0102783	2	0.0388202	0.206432
ENSG00000100311	PDGFB	REM1535004	chr22	39234709	39234848	activating	0.0938571	No CREM	-	0.0388066	5688575
ENSG00000138448	ITGAV	REM1363453	chr2	186616065	186616104	activating	0.8344700	No CREM	-	0.0387381	0.581641
ENSG00000250303	RP11-356J5.12	REM0414717	chr11	112322149	112322208	activating	0.9606430	CREM0064573	3	0.0386155	3456825
ENSG00000188486	H2AFX	REM0423853	chr11	119192604	119192653	repressing	0.4479280	CREM0066078	10	0.0386138	0.4668085
ENSG00000176890	TYMS	REM1058013	chr18	633604	633753	repressing	10000000	No CREM	-	0.0385842	0.233404
ENSG00000074695	LMAN1	REM1094181	chr18	59286353	59286392	repressing	0.4804840	CREM0172779	7	0.0385705	0.0
ENSG00000163430	FSTL1	REM1626484	chr3	120441453	120441652	activating	0.1374530	No CREM	-	0.0385671	0.7741225
ENSG00000197061	HIST1H4C	REM1919610	chr6	26092446	26092545	repressing	0.1691640	CREM0296395	10	0.0385375	0.326766
ENSG00000117143	UAP1	REM0148150	chr1	162641706	162641805	repressing	0.8824460	CREM0024365	2	0.0385372	0.1135375
ENSG00000010278	CD9	REM0441682	chr12	6336295	6336454	repressing	0.7635700	CREM0068760	15	0.0384808	3043535
ENSG00000082515	MRPL22	REM1880926	chr5	154974050	154974699	activating	0.6622550	No CREM	-	0.038461	0.5284855
ENSG00000144366	GULP1	REM1364202	chr2	188673699	188673748	repressing	0.1663450	No CREM	-	0.0384123	0.0
ENSG00000106211	HSPB1	REM2082128	chr7	76302094	76302153	activating	0.7998320	CREM0320050	2	0.0382829	738641
ENSG00000136238	RAC1	REM2032427	chr7	6472803	6473302	repressing	0.1447470	No CREM	-	0.038239	0.179565
ENSG00000137801	THBS1	REM0720645	chr15	39651999	39652198	repressing	0.7245600	CREM0111298	3	0.0381871	0.163901
ENSG00000101335	MYL9	REM1433991	chr20	36550694	36550893	activating	0.7750700	No CREM	-	0.0381845	6195205
ENSG00000130635	COL5A1	REM2315836	chr9	134544794	134544903	activating	0.1692230	No CREM	-	0.0380762	9466525
ENSG00000170558	CDH2	REM1077561	chr18	28178846	28178965	activating	0.7404270	No CREM	-	0.0380569	9028445
ENSG00000139318	DUSP6	REM0521761	chr12	89308002	89308151	repressing	0.6453090	No CREM	-	0.0380148	0.0793575
ENSG00000189159	HN1	REM1038709	chr17	75048898	75049107	activating	0.6695200	CREM0164269	6	0.0378214	116458
ENSG00000149591	TAGLN	REM0418709	chr11	117154951	117155000	activating	0.6097860	No CREM	-	0.0377614	0.6732405
ENSG00000101955	SRPX	REM2338549	chrX	38153856	38153895	repressing	0.2527680	No CREM	-	0.0376549	0.0
ENSG00000120885	CLU	REM2153432	chr8	27637757	27637956	repressing	0.4610710	CREM0330626	6	0.0376542	0.309389
ENSG00000136108	CKAP2	REM0597757	chr13	52361429	52361558	repressing	0.5823900	No CREM	-	0.0375987	0.0394991
ENSG00000170017	ALCAM	REM1617629	chr3	105608749	105608798	activating	0.4650300	CREM0254687	5	0.0374642	863235
ENSG00000187608	ISG15	REM0002860	chr1	1000308	1000397	activating	0.1540030	CREM0000459	17	0.0374276	196452
ENSG00000120885	CLU	REM2153562	chr8	27701397	27701546	repressing	0.5765690	No CREM	-	0.0374091	0.0
ENSG00000164611	PTTG1	REM1884658	chr5	160336352	160336691	repressing	0.8657940	No CREM	-	0.0373905	0.163688
ENSG00000163453	IGFBP7	REM1718551	chr4	56969453	56970772	repressing	10000000	CREM0269244	2	0.037388	0.217963
ENSG00000177697	CD151	REM0312819	chr11	933953	934202	repressing	0.1042010	CREM0048584	7	0.0373292	0.219088
ENSG00000184220	CMSS1	REM1615237	chr3	99944304	99944453	activating	0.3631290	No CREM	-	0.0372598	423927
ENSG00000020577	SAMD4A	REM0650370	chr14	54715457	54715506	activating	0.8437240	No CREM	-	0.0372565	302462
ENSG00000115163	CENPA	REM1260021	chr2	26785699	26785748	activating	0.7102190	No CREM	-	0.0372031	3257905
ENSG00000106399	RPA3	REM2034274	chr7	7686658	7686847	activating	0.7711470	CREM0313146	3	0.0370494	2273575
ENSG00000087245	MMP2	REM0870799	chr16	55606250	55606691	repressing	0.7550140	CREM0135910	5	0.0370049	0.1652808
ENSG00000136108	CKAP2	REM0598061	chr13	52513699	52513798	repressing	0.7397020	No CREM	-	0.0368939	0.116702
ENSG00000150093	ITGB1	REM0233492	chr10	32980499	32980548	activating	0.4966970	No CREM	-	0.0368721	1982515
ENSG00000138180	CEP55	REM0276897	chr10	93511552	93511601	activating	0.5892050	CREM0043046	2	0.0368105	3483005
ENSG00000125378	BMP4	REM0649815	chr14	53952946	53953045	activating	0.2561400	No CREM	-	0.0367708	582087
ENSG00000189403	HMGB1	REM0579861	chr13	30466854	30467103	activating	0.5074330	No CREM	-	0.0367528	507228
ENSG00000136108	CKAP2	REM0597788	chr13	52389429	52390298	repressing	0.7255770	CREM0093215	7	0.0367051	0.1382535
ENSG00000051108	HERPUD1	REM0872690	chr16	56892048	56892247	repressing	0.9882000	CREM0136224	5	0.0366242	0.1067171
ENSG00000167553	TUBA1C	REM0483158	chr12	49202796	49203155	repressing	0.6866980	CREM0075338	5	0.0366203	0.3812405
ENSG00000166741	NNMT	REM0416192	chr11	114180947	114181786	activating	0.2487380	CREM0064777	2	0.036609	1113128
ENSG00000177697	CD151	REM0312459	chr11	834843	834992	activating	0.0475564	CREM0048528	2	0.0365518	990047
ENSG00000170312	CDK1	REM0249621	chr10	60889351	60890100	activating	0.3488840	No CREM	-	0.0364777	0.4326435
ENSG00000231500	RPS18	REM1943298	chr6	33290010	33290049	repressing	0.7218520	No CREM	-	0.0364586	0.8796725
ENSG00000189159	HN1	REM1039166	chr17	75132048	75132107	activating	0.3938090	CREM0164344	6	0.0364376	450049
ENSG00000189403	HMGB1	REM0579919	chr13	30510104	30510403	repressing	0.9624920	CREM0090693	6	0.0363535	0.0778015
ENSG00000204392	LSM2	REM1936924	chr6	31827806	31827855	activating	0.4798030	CREM0299212	6	0.0363461	187083
ENSG00000149591	TAGLN	REM0418598	chr11	117129251	117129320	repressing	0.3034550	No CREM	-	0.0363341	0.0
ENSG00000087245	MMP2	REM0870311	chr16	55327250	55327349	repressing	0.6908670	No CREM	-	0.0362621	0.116702
ENSG00000159176	CSRP1	REM0171680	chr1	201553750	201553999	activating	0.8191780	No CREM	-	0.036247	23912
ENSG00000130520	LSM4	REM1155577	chr19	18312500	18312549	repressing	0.6346080	CREM0183044	2	0.0360958	0.2457899
ENSG00000170540	ARL6IP1	REM0833571	chr16	18898647	18898796	activating	0.5613110	No CREM	-	0.0360368	320039
ENSG00000153071	DAB2	REM1799431	chr5	39466305	39466544	repressing	0.7233190	No CREM	-	0.0359886	0.1292623
ENSG00000133574	GIMAP4	REM2140985	chr7	150509277	150509446	repressing	0.3926540	No CREM	-	0.0359879	0.055858
ENSG00000115414	FN1	REM1380462	chr2	215476700	215476799	repressing	0.5336850	No CREM	-	0.0359797	0.116702
ENSG00000181852	RNF41	REM0497897	chr12	56217995	56218104	repressing	0.8667500	CREM0077989	4	0.0359797	0.2271795
ENSG00000131477	RAMP2	REM0990096	chr17	42744097	42744296	activating	0.1630260	CREM0156020	15	0.035979	475388
ENSG00000168386	FILIP1L	REM1615240	chr3	99949851	99950050	repressing	0.8995520	No CREM	-	0.0359599	0.271526
ENSG00000168078	PBK	REM2153668	chr8	27775000	27775149	repressing	0.7800590	CREM0330670	2	0.0359384	1868785
ENSG00000112081	SRSF3	REM1949504	chr6	36617003	36617042	activating	0.6568190	CREM0301350	11	0.0358902	7683645
ENSG00000115963	RND3	REM1342464	chr2	150483305	150483404	activating	0.5757570	No CREM	-	0.035818	397191
ENSG00000138778	CENPE	REM1740452	chr4	103263456	103263805	repressing	0.3337110	No CREM	-	0.0358047	0.09142
ENSG00000115414	FN1	REM1380469	chr2	215488440	215488849	repressing	0.4341520	No CREM	-	0.0357799	0.1923525
ENSG00000132432	SEC61G	REM2064597	chr7	54825000	54825149	repressing	0.2468380	CREM0317102	2	0.0357459	0.0674345
ENSG00000169715	MT1E	REM0871630	chr16	56535005	56535254	repressing	0.8662710	CREM0136057	3	0.035699	0.1292538
ENSG00000124795	DEK	REM1915307	chr6	18355298	18355497	repressing	0.9170830	No CREM	-	0.0356666	0.1162975
ENSG00000183255	PTTG1IP	REM1489791	chr21	44880355	44880654	repressing	0.8011800	CREM0234476	4	0.0356663	0.1538598
ENSG00000126458	RRAS	REM1215709	chr19	49666002	49666051	activating	0.9499610	No CREM	-	0.0356612	262926
ENSG00000006327	TNFRSF12A	REM0812922	chr16	3022995	3023244	activating	0.2957480	CREM0126544	26	0.0356368	527191
ENSG00000151012	SLC7A11	REM1755506	chr4	138174047	138174096	repressing	0.5245500	No CREM	-	0.0355691	0.0
ENSG00000228495	LINC01013	REM2001179	chr6	132115495	132115914	activating	0.0573533	CREM0308534	3	0.0355681	125032
ENSG00000169715	MT1E	REM0871979	chr16	56625645	56625804	activating	0.1111960	CREM0136112	10	0.0355153	351215
ENSG00000176890	TYMS	REM1058104	chr18	657804	658203	activating	0.1826720	CREM0167739	21	0.0354823	982284
ENSG00000116044	NFE2L2	REM1358485	chr2	177159995	177160444	repressing	0.8332750	CREM0214842	2	0.0354628	0.1897335
ENSG00000184113	CLDN5	REM1499807	chr22	19573894	19574053	repressing	0.7946400	No CREM	-	0.035447	0.141319
ENSG00000131747	TOP2A	REM0984082	chr17	40458356	40458405	activating	0.1272650	CREM0154917	3	0.0354445	323796
ENSG00000069275	NUCKS1	REM0176512	chr1	205672359	205672408	repressing	0.7563170	CREM0028499	3	0.0354099	0.1737765
ENSG00000051108	HERPUD1	REM0872601	chr16	56849248	56849597	repressing	0.8494060	CREM0136208	3	0.0353677	0.3951645
ENSG00000135046	ANXA1	REM2266084	chr9	73237757	73238346	repressing	0.8663250	No CREM	-	0.0353376	0.1170975
ENSG00000139278	GLIPR1	REM0516505	chr12	75472350	75472449	repressing	0.1750230	CREM0080924	4	0.0353154	0.421951
ENSG00000123689	G0S2	REM0181598	chr1	209748450	209748949	activating	0.5479410	No CREM	-	0.035301	1161105
ENSG00000075624	ACTB	REM2030627	chr7	5530751	5530800	activating	0.0924172	CREM0312516	5	0.0352237	5862265
ENSG00000073756	PTGS2	REM0165039	chr1	186762751	186762900	activating	0.4767790	CREM0026844	6	0.0351675	1603745
ENSG00000070404	FSTL3	REM1106993	chr19	741555	741644	repressing	0.2680810	CREM0174587	9	0.0351239	0.4616225
ENSG00000140092	FBLN5	REM0683875	chr14	91959412	91961411	repressing	0.1711320	CREM0105825	3	0.0351238	0.2095965
ENSG00000161011	SQSTM1	REM1898564	chr5	179789048	179790397	repressing	0.0955518	CREM0293387	10	0.035058	0.19694
ENSG00000184220	CMSS1	REM1615081	chr3	99740754	99740793	activating	0.3747030	No CREM	-	0.0350518	0.8796725
ENSG00000123416	TUBA1B	REM0482907	chr12	49130102	49130251	activating	0.4844660	CREM0075286	4	0.0350396	1115935
ENSG00000138180	CEP55	REM0276986	chr10	93559152	93559601	repressing	0.4427470	CREM0043064	2	0.034972	0.0752632
ENSG00000119801	YPEL5	REM1265260	chr2	30206901	30206940	activating	0.3916680	No CREM	-	0.0349616	4838195
ENSG00000168899	VAMP5	REM1301048	chr2	85591208	85591257	repressing	0.4970740	CREM0206627	3	0.034932	0.2623045
ENSG00000130816	DNMT1	REM1130860	chr19	10285445	10285654	repressing	0.4226200	CREM0178812	42	0.0349162	0.3881955
ENSG00000118680	MYL12B	REM1059851	chr18	3170049	3170198	repressing	0.7539560	No CREM	-	0.0349	0.066058
ENSG00000130635	COL5A1	REM2315958	chr9	134718604	134718703	repressing	0.6714730	No CREM	-	0.0348741	0.213725
ENSG00000105483	CARD8	REM1209413	chr19	48093000	48093749	repressing	0.0640769	CREM0192534	5	0.0348692	0.1289421
ENSG00000105483	CARD8	REM1209703	chr19	48197200	48197399	activating	0.1994790	CREM0192583	3	0.0348495	134265
ENSG00000115414	FN1	REM1380405	chr2	215393500	215393949	repressing	0.4176440	CREM0217733	2	0.0348392	0.3186395
ENSG00000119403	PHF19	REM2297038	chr9	120843452	120843501	activating	0.5225450	No CREM	-	0.0348169	757033
ENSG00000136603	SKIL	REM1663628	chr3	170358298	170358397	activating	0.3681530	CREM0261398	4	0.0348129	1676655
ENSG00000204262	COL5A2	REM1364276	chr2	189027896	189027955	repressing	0.5267030	No CREM	-	0.0347137	0.0
ENSG00000170312	CDK1	REM0249580	chr10	60760451	60760600	repressing	0.3173390	No CREM	-	0.0346943	0.0778015
ENSG00000130635	COL5A1	REM2315927	chr9	134641354	134641503	activating	0.4200020	CREM0354018	3	0.0346325	972591
ENSG00000117318	ID3	REM0032422	chr1	23467918	23468047	repressing	0.5234460	CREM0005464	2	0.0346304	0.1590175
ENSG00000165949	IFI27	REM0686163	chr14	94162206	94162355	activating	0.7154240	No CREM	-	0.0346045	3876745
ENSG00000170891	CYTL1	REM1694283	chr4	5042046	5042195	repressing	0.2867210	No CREM	-	0.0345039	0.2899037
ENSG00000105404	RABAC1	REM1194769	chr19	41957901	41958000	activating	0.3224010	No CREM	-	0.0344901	307346
ENSG00000168078	PBK	REM2153844	chr8	27898850	27898949	repressing	0.8828780	No CREM	-	0.0344589	0.10555
ENSG00000123240	OPTN	REM0220645	chr10	13099699	13099948	activating	0.4625590	CREM0034973	12	0.0343763	19187
ENSG00000126709	IFI6	REM0041605	chr1	27727851	27728060	repressing	0.7493600	CREM0007136	3	0.0343298	0.385548
ENSG00000133574	GIMAP4	REM2141240	chr7	150671847	150671996	repressing	0.5006920	CREM0328853	18	0.0343287	0.164565
ENSG00000137804	NUSAP1	REM0725675	chr15	41332854	41332903	activating	0.7993270	CREM0112220	19	0.034295	387618
ENSG00000168386	FILIP1L	REM1615100	chr3	99753501	99753600	activating	0.7614910	No CREM	-	0.0342846	1289425
ENSG00000231500	RPS18	REM1943213	chr6	33278150	33278349	repressing	0.7182460	CREM0300223	15	0.0342667	11330265
ENSG00000140941	MAP1LC3B	REM0909064	chr16	87499545	87499694	repressing	0.5782820	No CREM	-	0.0342267	0.2834995
ENSG00000139289	PHLDA1	REM0516858	chr12	76037357	76037446	activating	0.4558300	CREM0080964	2	0.034206	696507
ENSG00000148677	ANKRD1	REM0274253	chr10	90924546	90924595	activating	10000000	No CREM	-	0.0341757	178984
ENSG00000140092	FBLN5	REM0683928	chr14	92023202	92023411	repressing	0.2360410	No CREM	-	0.0341325	0.111145
ENSG00000198467	TPM2	REM2248383	chr9	35659102	35659201	activating	0.9070960	CREM0344039	10	0.0340759	671446
ENSG00000106366	SERPINE1	REM2101055	chr7	101072549	101072698	repressing	0.3517090	CREM0322827	4	0.0340352	0.0805539
ENSG00000142227	EMP3	REM1210433	chr19	48414899	48415108	repressing	0.3269950	CREM0192726	15	0.0339475	131756
ENSG00000111341	MGP	REM0459458	chr12	14932251	14932450	repressing	0.2348580	CREM0071827	3	0.0338816	0.0
ENSG00000115053	NCL	REM1393100	chr2	231506301	231506650	repressing	0.7292950	No CREM	-	0.0337403	0.1333735
ENSG00000164111	ANXA5	REM1750139	chr4	121778355	121778454	activating	0.5399890	CREM0273356	19	0.033719	121214
ENSG00000152377	SPOCK1	REM1858748	chr5	137285298	137285897	activating	0.1560010	No CREM	-	0.0337142	154996
ENSG00000173207	CKS1B	REM0132037	chr1	154937803	154937952	activating	0.6906610	CREM0021567	11	0.0337022	5320245
ENSG00000136810	TXN	REM2290912	chr9	110241351	110241810	repressing	0.5413810	No CREM	-	0.0336339	0.2411835
ENSG00000170017	ALCAM	REM1617580	chr3	105500909	105501198	activating	0.5730420	No CREM	-	0.0336333	232018
ENSG00000170558	CDH2	REM1077527	chr18	28132196	28132355	activating	0.6421120	No CREM	-	0.0336306	8085235
ENSG00000117318	ID3	REM0032537	chr1	23583798	23583917	repressing	0.2922970	No CREM	-	0.0335679	0.1945035
ENSG00000006327	TNFRSF12A	REM0813579	chr16	3094955	3095094	repressing	0.4595310	CREM0126607	7	0.0335499	0.223401
ENSG00000111341	MGP	REM0459393	chr12	14902651	14902750	activating	0.1864100	CREM0071813	4	0.0335324	42189
ENSG00000168899	VAMP5	REM1300576	chr2	85488408	85488547	repressing	0.3723050	CREM0206535	2	0.0335264	0.0
ENSG00000126709	IFI6	REM0041270	chr1	27621651	27621800	activating	0.0971351	CREM0007068	2	0.0334917	2501395
ENSG00000260916	CCPG1	REM0742136	chr15	55290702	55290751	activating	0.8714360	CREM0114964	9	0.0334886	1517615
ENSG00000115602	IL1RL1	REM1315434	chr2	102397602	102398501	activating	0.4321140	CREM0208869	5	0.0334874	0.583973
ENSG00000130816	DNMT1	REM1129614	chr19	10057555	10059344	repressing	0.3178920	CREM0178633	9	0.0334854	0.204864
ENSG00000143248	RGS5	REM0148464	chr1	163054201	163054300	repressing	0.8587600	No CREM	-	0.0334832	0.309648
ENSG00000211772	TRBC2	REM2133766	chr7	142739041	142739850	repressing	0.4360320	CREM0327641	3	0.03348	0.1052718
ENSG00000117143	UAP1	REM0148184	chr1	162686206	162686445	repressing	0.7788010	No CREM	-	0.0334668	0.206432
ENSG00000069275	NUCKS1	REM0176672	chr1	205711249	205711358	activating	0.9614090	No CREM	-	0.0334397	3648195
ENSG00000167747	C19orf48	REM1219250	chr19	50805204	50805353	repressing	0.7028020	CREM0194317	3	0.0333642	396541
ENSG00000177410	ZFAS1	REM1446602	chr20	49317708	49318177	repressing	0.5147160	CREM0227984	3	0.0333431	0.1472152
ENSG00000198168	SVIP	REM0337320	chr11	22824599	22824648	repressing	0.8177920	No CREM	-	0.0333386	0.0
ENSG00000167552	TUBA1A	REM0483194	chr12	49215246	49215355	activating	0.1583500	CREM0075345	2	0.0333125	2078505
ENSG00000125868	DSTN	REM1415374	chr20	17522903	17522942	repressing	0.6096230	No CREM	-	0.0332968	0.206432
ENSG00000078401	EDN1	REM1911211	chr6	12265353	12265552	repressing	0.4369900	No CREM	-	0.0332896	0.1052805
ENSG00000173141	MRPL57	REM0572108	chr13	21238645	21238754	repressing	0.9732370	CREM0089538	2	0.03325	0.0
ENSG00000163191	S100A11	REM0127419	chr1	152034246	152034395	repressing	0.7420640	No CREM	-	0.033244	0.3057755
ENSG00000136404	TM6SF1	REM0779799	chr15	83066797	83066946	activating	0.1977010	CREM0121202	7	0.0332007	1457355
ENSG00000169715	MT1E	REM0872191	chr16	56665475	56665694	repressing	0.3955790	CREM0136140	4	0.0331791	0.074265
ENSG00000044574	HSPA5	REM2302518	chr9	125190653	125190852	activating	0.6921970	CREM0351751	2	0.0331335	2022355
ENSG00000112081	SRSF3	REM1949327	chr6	36547353	36547402	activating	0.5776300	CREM0301319	10	0.0331175	2007185
ENSG00000250303	RP11-356J5.12	REM0414723	chr11	112323549	112323648	repressing	0.8700630	CREM0064574	2	0.0331014	0.0
ENSG00000123416	TUBA1B	REM0483228	chr12	49225302	49225401	repressing	0.6700680	No CREM	-	0.0330898	0.2243165
ENSG00000136238	RAC1	REM2032401	chr7	6448523	6448602	repressing	0.2220920	CREM0312838	2	0.033072	373884
ENSG00000168078	PBK	REM2153858	chr8	27908850	27908999	repressing	0.8868390	CREM0330700	6	0.0330584	0.2394482
ENSG00000161011	SQSTM1	REM1898460	chr5	179762398	179763197	repressing	0.3503680	CREM0293367	6	0.0330528	109447
ENSG00000125868	DSTN	REM1415641	chr20	17642353	17642402	repressing	0.2158190	No CREM	-	0.033042	0.1981745
ENSG00000140416	TPM1	REM0750113	chr15	63035552	63035651	activating	0.4624390	No CREM	-	0.0330407	2661055
ENSG00000100526	CDKN3	REM0649880	chr14	54311149	54311208	repressing	0.6698190	No CREM	-	0.0330011	0.0077802
ENSG00000105483	CARD8	REM1210071	chr19	48310150	48310249	activating	0.1358990	CREM0192659	2	0.0329317	13763625
ENSG00000164104	HMGB2	REM1772961	chr4	173392005	173392504	repressing	0.7376190	No CREM	-	0.0329282	0.1517725
ENSG00000164692	COL1A2	REM2091515	chr7	94355501	94355550	repressing	0.5906230	No CREM	-	0.0328999	2172205
ENSG00000185201	IFITM2	REM0310075	chr11	255851	256200	repressing	0.8521700	CREM0048096	21	0.032898	0.133374
ENSG00000122952	ZWINT	REM0248175	chr10	56361748	56361947	activating	0.7336140	No CREM	-	0.0328702	7665225
ENSG00000116044	NFE2L2	REM1358535	chr2	177186945	177187204	activating	0.8299860	No CREM	-	0.0328666	0.77877
ENSG00000113140	SPARC	REM1878755	chr5	151685356	151685405	repressing	0.3116960	No CREM	-	0.0328111	22214785
ENSG00000117632	STMN1	REM0036543	chr1	25906551	25906600	activating	0.3562320	No CREM	-	0.0328111	43355
ENSG00000087245	MMP2	REM0870292	chr16	55312250	55312649	repressing	0.8602250	No CREM	-	0.032767	0.186855
ENSG00000115541	HSPE1	REM1368098	chr2	197457354	197457453	repressing	0.7944330	No CREM	-	0.0327437	0.115602
ENSG00000137309	HMGA1	REM1945773	chr6	34341793	34341902	activating	10000000	No CREM	-	0.032732	7194605
ENSG00000145817	YIPF5	REM1871268	chr5	144222749	144222898	repressing	0.9904170	No CREM	-	0.0327175	0.0
ENSG00000120708	TGFBI	REM1857867	chr5	135961995	135962154	repressing	0.4845790	CREM0287369	3	0.032682	0.06451
ENSG00000134057	CCNB1	REM1814601	chr5	69194700	69194899	repressing	0.8831390	No CREM	-	0.0326791	0.0
ENSG00000168078	PBK	REM2153597	chr8	27729100	27729149	repressing	0.8692160	CREM0330655	2	0.0326746	0.4087355
ENSG00000232995	RGS5	REM0148634	chr1	163207295	163207494	repressing	0.3751880	No CREM	-	0.0326156	0.0070021
ENSG00000148834	GSTO1	REM0291746	chr10	104226406	104227355	repressing	0.8350270	CREM0045481	3	0.0326024	0.1497605
ENSG00000162458	FBLIM1	REM0022291	chr1	15704707	15704896	activating	0.2063980	CREM0003746	9	0.0325835	14018505
ENSG00000167900	TK1	REM1046585	chr17	78230755	78231194	repressing	0.5681200	CREM0165717	11	0.0325686	0.0696863
ENSG00000143248	RGS5	REM0148529	chr1	163153951	163154450	repressing	0.7726360	CREM0024415	6	0.032542	0.2172205
ENSG00000163430	FSTL1	REM1626447	chr3	120417293	120417302	activating	0.4722340	No CREM	-	0.0325232	1477685
ENSG00000141526	SLC16A3	REM1054784	chr17	82242497	82242556	activating	0.8350090	CREM0167147	7	0.0325005	272425
ENSG00000115602	IL1RL1	REM1315522	chr2	102449702	102449851	repressing	0.2030070	No CREM	-	0.0324916	0.071563
ENSG00000129562	DAD1	REM0625707	chr14	22650205	22650344	repressing	0.7209470	No CREM	-	0.0324771	0.0737255
ENSG00000150551	LYPD1	REM1336155	chr2	132636953	132638352	activating	0.2787730	No CREM	-	0.0323326	0.6347875
ENSG00000138778	CENPE	REM1740423	chr4	103147746	103147805	repressing	0.5836470	No CREM	-	0.032313	0.0
ENSG00000010278	CD9	REM0441304	chr12	6103715	6104094	repressing	0.4643390	No CREM	-	0.0323028	0.2347085
ENSG00000130513	GDF15	REM1155909	chr19	18391551	18391650	repressing	0.6528660	No CREM	-	0.032301	0.0
ENSG00000120885	CLU	REM2153241	chr8	27558647	27558916	repressing	10000000	CREM0330589	2	0.0322047	0.1422085
ENSG00000132341	RAN	REM0563282	chr12	130873399	130873698	repressing	0.4633340	CREM0088022	2	0.0321453	0.2244135
ENSG00000178922	HYI	REM0064519	chr1	43445553	43446252	repressing	0.9094810	CREM0011206	4	0.0321187	0.342912
ENSG00000073756	PTGS2	REM0164815	chr1	186574551	186574650	repressing	0.7463630	No CREM	-	0.0320982	0.0
ENSG00000078401	EDN1	REM1911206	chr6	12252003	12252362	repressing	0.5523000	No CREM	-	0.0320783	0.194791
ENSG00000135404	CD63	REM0495460	chr12	55651203	55651322	repressing	0.2789740	CREM0077556	4	0.0320643	0.0
ENSG00000187513	GJA4	REM0051944	chr1	34705948	34706197	repressing	0.5368440	No CREM	-	0.0320146	0.0800955
ENSG00000116044	NFE2L2	REM1359153	chr2	177383955	177384244	repressing	0.7851910	CREM0214969	6	0.0319983	0.1840549
ENSG00000113810	SMC4	REM1659696	chr3	160400704	160401153	activating	0.4318260	CREM0260850	21	0.0319965	6707335
ENSG00000115053	NCL	REM1392971	chr2	231464801	231464900	activating	0.3715170	No CREM	-	0.0319714	2003485
ENSG00000163453	IGFBP7	REM1718860	chr4	57182503	57182652	activating	0.1849250	No CREM	-	0.0319657	3037425
ENSG00000125148	MT2A	REM0871702	chr16	56560099	56560198	repressing	0.4350290	CREM0136069	2	0.0319537	0.0
ENSG00000167747	C19orf48	REM1219179	chr19	50783504	50783603	repressing	0.8433990	CREM0194300	8	0.0319482	0.866477
ENSG00000168899	VAMP5	REM1300967	chr2	85581658	85582247	repressing	0.5676820	CREM0206615	3	0.0319274	0.279254
ENSG00000211455	STK38L	REM0467038	chr12	27235968	27236447	repressing	0.4236650	CREM0072785	3	0.0318947	0.0732455
ENSG00000113810	SMC4	REM1659499	chr3	160308004	160308503	repressing	0.4049470	No CREM	-	0.031766	0.0466808
ENSG00000105483	CARD8	REM1209880	chr19	48252300	48252499	repressing	0.1449390	CREM0192621	7	0.031682	0.104383
ENSG00000197061	HIST1H4C	REM1920098	chr6	26158846	26159045	repressing	0.2337010	CREM0296444	8	0.0316065	123819
ENSG00000122034	GTF3A	REM0577963	chr13	27449094	27449293	activating	0.1734060	CREM0090432	6	0.0315734	309903
ENSG00000196924	FLNA	REM2400173	chrX	154459904	154460103	activating	0.6845710	CREM0364642	10	0.0315578	19379
ENSG00000169429	CXCL8	REM1723757	chr4	73815456	73815655	repressing	0.5395230	No CREM	-	0.0315465	0.051608
ENSG00000170312	CDK1	REM0249576	chr10	60722331	60722550	repressing	0.2290350	No CREM	-	0.0315191	0.0530465
ENSG00000116044	NFE2L2	REM1359065	chr2	177345305	177345594	repressing	0.8133710	CREM0214955	4	0.0314831	0.1395195
ENSG00000150093	ITGB1	REM0233396	chr10	32937899	32937948	activating	0.5640210	CREM0036545	4	0.0314303	3491845
ENSG00000140988	RPS2	REM0807895	chr16	1956052	1956151	repressing	0.5283750	CREM0125674	11	0.0313785	0.1208306
ENSG00000150938	CRIM1	REM1267437	chr2	36608556	36608595	repressing	0.8549880	No CREM	-	0.0313588	0.0
ENSG00000101608	MYL12A	REM1060060	chr18	3250251	3250700	activating	0.5162680	CREM0168034	6	0.0313252	3434895
ENSG00000167552	TUBA1A	REM0483088	chr12	49189306	49189355	activating	0.3494910	No CREM	-	0.031325	2594565
ENSG00000107438	PDLIM1	REM0278939	chr10	95246752	95246801	activating	0.8093730	No CREM	-	0.0313206	132671
ENSG00000074695	LMAN1	REM1094214	chr18	59310803	59310902	repressing	0.3833840	No CREM	-	0.0313013	0.0041286
ENSG00000010438	PRSS3	REM2244088	chr9	33803446	33804045	repressing	0.1150050	CREM0343281	2	0.03125	0.256571
ENSG00000133574	GIMAP4	REM2141135	chr7	150629277	150629346	activating	0.0371185	CREM0328839	10	0.0311297	533198
ENSG00000078401	EDN1	REM1911188	chr6	12222363	12223302	repressing	0.6828590	No CREM	-	0.0311191	0.3447535
ENSG00000115053	NCL	REM1392774	chr2	231414601	231414750	repressing	0.6119100	CREM0219480	5	0.0311007	0.1376215
ENSG00000125844	RRBP1	REM1415473	chr20	17553858	17554097	repressing	0.9842350	No CREM	-	0.0310962	0.0860135
ENSG00000075624	ACTB	REM2030472	chr7	5462901	5463000	repressing	0.4794010	No CREM	-	0.0310899	0.0
ENSG00000167900	TK1	REM1046493	chr17	78204655	78204704	repressing	0.8419840	No CREM	-	0.0310847	0.0186723
ENSG00000126787	DLGAP5	REM0651110	chr14	55185252	55185801	repressing	0.2925540	CREM0100703	2	0.0310505	0.178332
ENSG00000111341	MGP	REM0459298	chr12	14859181	14859250	repressing	0.2492600	CREM0071792	3	0.031019	0.0
ENSG00000203706	SERTAD4-AS1	REM0181999	chr1	210202806	210203045	repressing	0.3306930	CREM0029390	3	0.0310138	0.092389
ENSG00000125844	RRBP1	REM1415559	chr20	17592098	17592247	repressing	0.5472450	CREM0222897	4	0.0310036	0.224068
ENSG00000125844	RRBP1	REM1415400	chr20	17530498	17530747	repressing	0.7854110	CREM0222865	4	0.0309469	0.8434585
ENSG00000143248	RGS5	REM0148793	chr1	163309121	163309150	repressing	0.7168520	CREM0024470	2	0.0309442	0.0
ENSG00000150687	PRSS23	REM0399443	chr11	86774449	86774698	repressing	0.6968160	CREM0062618	4	0.03094	0.097096
ENSG00000106355	LSM5	REM2049740	chr7	32411332	32411801	repressing	0.7241390	No CREM	-	0.030904	0.1278477
ENSG00000211455	STK38L	REM0467048	chr12	27238798	27238997	repressing	0.5258920	No CREM	-	0.0308842	0.1646635
ENSG00000078401	EDN1	REM1911175	chr6	12206653	12207152	repressing	0.2323710	No CREM	-	0.0308771	0.2918105
ENSG00000136108	CKAP2	REM0597931	chr13	52449429	52449548	activating	0.6067780	No CREM	-	0.0308397	513476
ENSG00000130520	LSM4	REM1155694	chr19	18341200	18341249	activating	0.7907290	CREM0183067	2	0.0308281	41655
ENSG00000125148	MT2A	REM0871622	chr16	56532999	56533598	repressing	0.2602160	CREM0136056	5	0.0308078	0.163037
ENSG00000148677	ANKRD1	REM0274255	chr10	90924946	90925345	activating	0.2810970	No CREM	-	0.03078	1815815
ENSG00000136810	TXN	REM2290931	chr9	110259811	110260700	repressing	0.6540150	CREM0350047	3	0.0307648	0.1950565
ENSG00000169756	LIMS1	REM1318312	chr2	108556355	108556594	activating	0.5812680	No CREM	-	0.0307415	10762955
ENSG00000171848	RRM2	REM1250800	chr2	10162408	10162457	repressing	0.6039180	No CREM	-	0.0306694	0.206432
ENSG00000138778	CENPE	REM1740444	chr4	103220256	103220345	repressing	0.4558930	No CREM	-	0.030663	0.0
ENSG00000137804	NUSAP1	REM0725820	chr15	41402194	41402253	activating	0.8157220	CREM0112240	5	0.0306584	626284
ENSG00000167004	PDIA3	REM0729965	chr15	43668852	43669851	repressing	0.0740815	CREM0113001	5	0.030648	0.1292538
ENSG00000196611	MMP1	REM0408214	chr11	102802350	102802399	repressing	0.5326730	No CREM	-	0.0306158	0.2328646
ENSG00000164104	HMGB2	REM1772824	chr4	173334955	173335104	activating	0.2641570	CREM0276062	6	0.0306078	1352225
ENSG00000123416	TUBA1B	REM0482990	chr12	49158452	49158801	repressing	0.5255660	CREM0075304	2	0.0305744	0.132707
ENSG00000203706	SERTAD4-AS1	REM0181952	chr1	210139606	210139645	repressing	0.3279080	CREM0029387	2	0.0305591	0.0
ENSG00000171848	RRM2	REM1250544	chr2	10062258	10062327	repressing	0.3139990	CREM0199321	5	0.0305559	0.0
ENSG00000204392	LSM2	REM1937355	chr6	31897546	31897595	activating	0.3217920	CREM0299277	13	0.0305488	745046
ENSG00000006327	TNFRSF12A	REM0813449	chr16	3078605	3078754	repressing	0.4536640	CREM0126596	20	0.0305481	0.206432
ENSG00000111341	MGP	REM0459352	chr12	14885951	14886050	activating	0.1234150	CREM0071804	5	0.0305409	1356755
ENSG00000137309	HMGA1	REM1945645	chr6	34298873	34298952	activating	0.3029330	CREM0300651	4	0.0305306	2690235
ENSG00000090339	ICAM1	REM1131201	chr19	10338655	10338834	repressing	0.9847170	CREM0178862	8	0.0304831	0.0830801
ENSG00000138772	ANXA3	REM1729218	chr4	78552199	78552498	activating	0.5450720	CREM0270591	2	0.0304582	4328635
ENSG00000185201	IFITM2	REM0310839	chr11	386751	387350	repressing	0.3704000	CREM0048217	8	0.030408	0.1488595
ENSG00000165092	ALDH1A1	REM2265947	chr9	73057552	73057851	repressing	0.8382530	No CREM	-	0.0303928	0.071563
ENSG00000087586	AURKA	REM1451178	chr20	56439599	56439698	activating	10000000	CREM0228592	10	0.0303774	19581
ENSG00000117399	CDC20	REM0064097	chr1	43334255	43334554	activating	10000000	CREM0011117	5	0.0303395	0.838747
ENSG00000106366	SERPINE1	REM2101556	chr7	101178449	101178798	repressing	0.5614480	CREM0322927	14	0.0303391	0.3166825
ENSG00000136603	SKIL	REM1663515	chr3	170258848	170259007	repressing	0.9302820	CREM0261376	5	0.0303076	0.0090314
ENSG00000149591	TAGLN	REM0418766	chr11	117173101	117173150	activating	0.2058510	CREM0065181	4	0.0302707	4111015
ENSG00000069275	NUCKS1	REM0176575	chr1	205684549	205684818	repressing	0.9390020	CREM0028511	2	0.03027	0.0382282
ENSG00000235770	LINC00607	REM1380584	chr2	215658703	215658802	activating	0.9223080	No CREM	-	0.0302547	412031
ENSG00000130520	LSM4	REM1155723	chr19	18346200	18346229	repressing	0.7118290	CREM0183072	11	0.0302529	0.647167
ENSG00000134285	FKBP11	REM0482298	chr12	48995448	48995497	activating	10000000	CREM0075181	5	0.0302414	908974
ENSG00000175471	MCTP1	REM1833172	chr5	94794701	94794900	repressing	0.2139220	CREM0284083	3	0.0302364	0.0
ENSG00000075218	GTSE1	REM1546108	chr22	46292741	46292850	repressing	0.5533070	CREM0244208	3	0.0302253	0.206432
ENSG00000198959	TGM2	REM1435846	chr20	38087387	38088446	activating	0.6522010	CREM0226195	2	0.0302065	149111
ENSG00000112414	ADGRG6	REM2008098	chr6	142253204	142253353	repressing	0.9084440	No CREM	-	0.030189	0.0046681
ENSG00000087245	MMP2	REM0870798	chr16	55605850	55606149	repressing	0.6183850	No CREM	-	0.0301774	0.3911665
ENSG00000251562	MALAT1	REM0372612	chr11	65570002	65570101	activating	0.3499730	CREM0058024	20	0.030152	507813
ENSG00000260916	CCPG1	REM0742576	chr15	55407852	55408001	activating	0.8111830	CREM0115046	10	0.0301483	8570685
ENSG00000149257	SERPINH1	REM0390900	chr11	75535146	75535305	activating	0.2303320	CREM0061215	4	0.0301435	4468995
ENSG00000087245	MMP2	REM0870679	chr16	55537050	55537249	repressing	0.8256730	CREM0135888	2	0.03012	0.373575
ENSG00000184009	ACTG1	REM1051810	chr17	81514901	81515000	activating	0.0512443	No CREM	-	0.0301188	612259
ENSG00000184009	ACTG1	REM1051938	chr17	81567551	81567650	repressing	0.5850020	CREM0166676	3	0.0300429	0.439836
ENSG00000169715	MT1E	REM0872097	chr16	56649955	56650094	repressing	0.4204050	CREM0136129	46	0.0300398	0.0
ENSG00000164111	ANXA5	REM1749982	chr4	121711855	121711904	activating	0.7001290	No CREM	-	0.0300343	148715
ENSG00000181104	F2R	REM1822519	chr5	76715253	76715352	activating	0.2390280	CREM0282702	4	0.030024	4896145
ENSG00000108691	CCL2	REM0970688	chr17	34199218	34199407	repressing	0.4080320	CREM0152681	2	0.0300057	0.278719
ENSG00000136108	CKAP2	REM0598136	chr13	52558809	52559428	repressing	0.5628060	CREM0093276	2	0.0299953	0.0553343
ENSG00000125868	DSTN	REM1415547	chr20	17585103	17585152	repressing	0.2238860	No CREM	-	0.0299504	0.2603338
ENSG00000148834	GSTO1	REM0291770	chr10	104234146	104234945	repressing	0.9298150	CREM0045486	6	0.0299305	0.221208
ENSG00000182809	CRIP2	REM0700204	chr14	105478552	105478701	activating	0.3894840	No CREM	-	0.0299263	3063005
ENSG00000213551	DNAJC9	REM0259005	chr10	73089652	73089701	activating	0.6935830	No CREM	-	0.0299202	1253179
ENSG00000101955	SRPX	REM2338542	chrX	38058396	38058705	repressing	0.1406240	No CREM	-	0.0299015	0.078621
ENSG00000196924	FLNA	REM2399710	chrX	154371554	154371753	activating	0.2984090	CREM0364565	6	0.0298752	947726
ENSG00000144381	HSPD1	REM1368046	chr2	197431901	197431950	repressing	0.6604820	CREM0215993	3	0.0298566	0.439836
ENSG00000158710	TAGLN2	REM0141239	chr1	159931557	159931646	repressing	0.3942000	CREM0023192	2	0.0298421	0.1009225
ENSG00000136068	FLNB	REM1601613	chr3	58229350	58229799	repressing	0.3601670	CREM0252783	8	0.029839	0.0977413
ENSG00000140092	FBLN5	REM0683786	chr14	91873502	91873701	repressing	0.4133690	CREM0105813	3	0.0298178	0.259072
ENSG00000131747	TOP2A	REM0983424	chr17	40309546	40309655	activating	0.1544950	CREM0154793	2	0.0298079	116254
ENSG00000125868	DSTN	REM1415685	chr20	17670003	17670102	repressing	0.1379930	No CREM	-	0.0297935	0.0134648
ENSG00000196923	PDLIM7	REM1895251	chr5	177399204	177399243	repressing	0.6517910	No CREM	-	0.0297917	0.0
ENSG00000106105	GARS	REM2049081	chr7	30694501	30694600	activating	0.0930854	No CREM	-	0.0297914	368565
ENSG00000221968	FADS3	REM0362444	chr11	61957519	61958248	repressing	0.7544710	CREM0056237	4	0.029765	0.1481675
ENSG00000138448	ITGAV	REM1363418	chr2	186590895	186590944	activating	0.5876320	No CREM	-	0.0297549	1888795
ENSG00000163110	PDLIM5	REM1737200	chr4	94441857	94442106	activating	0.7725120	No CREM	-	0.0297518	140831
ENSG00000105404	RABAC1	REM1194870	chr19	42017951	42018150	repressing	0.8738210	No CREM	-	0.0297048	0.154824
ENSG00000198959	TGM2	REM1436085	chr20	38209457	38209556	activating	0.6511580	CREM0226236	2	0.0296972	3105165
ENSG00000170891	CYTL1	REM1694318	chr4	5102586	5103005	repressing	0.4259500	No CREM	-	0.0296153	0.0875203
ENSG00000099901	RANBP1	REM1501027	chr22	20128058	20128647	activating	0.5421890	No CREM	-	0.029615	190386
ENSG00000133574	GIMAP4	REM2140986	chr7	150510047	150510396	repressing	0.3845360	No CREM	-	0.0296024	0.1474515
ENSG00000167004	PDIA3	REM0730750	chr15	43861402	43861751	repressing	0.3071130	CREM0113133	5	0.0295844	0.273119
ENSG00000136068	FLNB	REM1601324	chr3	58061800	58062099	repressing	0.5490040	No CREM	-	0.0295817	0.5070915
ENSG00000115541	HSPE1	REM1368356	chr2	197599554	197599603	repressing	0.8153070	CREM0216052	2	0.0295432	0.646268
ENSG00000128951	DUT	REM0735185	chr15	48322501	48322900	repressing	0.6574340	No CREM	-	0.0295286	0.194114
ENSG00000140941	MAP1LC3B	REM0908934	chr16	87430455	87430604	repressing	10000000	No CREM	-	0.0295022	0.2478715
ENSG00000142227	EMP3	REM1210307	chr19	48391449	48391508	activating	0.2874620	CREM0192708	8	0.0294974	1481555
ENSG00000132341	RAN	REM0563641	chr12	130968049	130968148	repressing	0.6666970	No CREM	-	0.0294743	0.1254986
ENSG00000136810	TXN	REM2290834	chr9	110156951	110157050	activating	0.6955720	No CREM	-	0.0294646	570438
ENSG00000183255	PTTG1IP	REM1489951	chr21	44925195	44925304	repressing	0.8819130	No CREM	-	0.0294524	0.884216
ENSG00000075420	FNDC3B	REM1665084	chr3	172280708	172280747	activating	0.7332160	No CREM	-	0.0294295	5278035
ENSG00000177410	ZFAS1	REM1446650	chr20	49339448	49340097	repressing	0.6603970	CREM0227996	7	0.0294114	0.2009265
ENSG00000116044	NFE2L2	REM1359231	chr2	177412355	177412804	repressing	0.6529030	CREM0214980	11	0.0293759	0.1725455
ENSG00000136108	CKAP2	REM0597822	chr13	52406299	52406648	activating	0.6523850	CREM0093220	11	0.0293691	41179
ENSG00000122034	GTF3A	REM0578018	chr13	27486504	27486543	repressing	10000000	CREM0090439	3	0.0293684	0.0
ENSG00000118680	MYL12B	REM1059836	chr18	3164049	3164098	activating	0.8563460	No CREM	-	0.0293512	0.80096
ENSG00000101335	MYL9	REM1433972	chr20	36542304	36542503	activating	0.5976690	No CREM	-	0.029333	5533445
ENSG00000106211	HSPB1	REM2082112	chr7	76291854	76291903	activating	0.6444720	CREM0320048	3	0.0293315	282278
ENSG00000125868	DSTN	REM1415617	chr20	17619293	17619592	repressing	0.4248940	No CREM	-	0.0293153	0.6552595
ENSG00000162980	ARL5A	REM1343167	chr2	151796984	151797153	activating	0.6685810	CREM0212807	2	0.0293047	2376475
ENSG00000170558	CDH2	REM1077539	chr18	28165046	28165895	activating	0.8400550	No CREM	-	0.0292983	11731165
ENSG00000122641	INHBA	REM2057037	chr7	41655558	41655707	activating	0.3364190	No CREM	-	0.0292925	4919165
ENSG00000168393	DTYMK	REM1402004	chr2	241766102	241766201	repressing	0.7708260	CREM0220920	8	0.0292804	0.0
ENSG00000152377	SPOCK1	REM1858743	chr5	137266548	137266747	activating	0.4643210	No CREM	-	0.0292476	0.9614635
ENSG00000132341	RAN	REM0563194	chr12	130796249	130796648	repressing	0.4732590	No CREM	-	0.0292036	0.259347
ENSG00000184113	CLDN5	REM1499880	chr22	19624554	19625023	repressing	0.3926150	CREM0236204	2	0.029184	0.1856745
ENSG00000198901	PRC1	REM0789948	chr15	90991348	90991697	activating	0.7929250	CREM0122889	3	0.0291562	0.588595
ENSG00000115602	IL1RL1	REM1315208	chr2	102213602	102214801	repressing	0.1780780	CREM0208829	3	0.0290641	0.0789022
ENSG00000189159	HN1	REM1039347	chr17	75169898	75170147	repressing	0.4586610	No CREM	-	0.0290574	0.1011169
ENSG00000162458	FBLIM1	REM0022350	chr1	15731647	15731796	repressing	0.6006870	No CREM	-	0.0290295	0.258728
ENSG00000139318	DUSP6	REM0521911	chr12	89363402	89363601	activating	0.4807950	CREM0081552	2	0.0289969	1353221
ENSG00000278217	MALAT1	REM0372514	chr11	65557754	65557903	activating	0.1051170	No CREM	-	0.028991	737222
ENSG00000170558	CDH2	REM1077556	chr18	28177356	28177605	activating	0.9051640	No CREM	-	0.0289259	1207565
ENSG00000159176	CSRP1	REM0171668	chr1	201546200	201546299	activating	0.5730320	CREM0027657	2	0.028918	782619
ENSG00000132432	SEC61G	REM2064556	chr7	54784350	54784449	repressing	0.2385450	No CREM	-	0.0289086	0.116702
ENSG00000117143	UAP1	REM0148131	chr1	162627846	162627995	activating	0.5919570	CREM0024362	5	0.0289082	3337085
ENSG00000198431	TXNRD1	REM0533345	chr12	104357949	104358098	repressing	0.4614740	No CREM	-	0.028906	0.071563
ENSG00000163584	RPL22L1	REM1664262	chr3	170908645	170908694	activating	0.1481990	No CREM	-	0.0289005	499749
ENSG00000106355	LSM5	REM2049790	chr7	32454652	32454701	repressing	0.5963180	No CREM	-	0.0288808	0.0
ENSG00000159176	CSRP1	REM0171592	chr1	201507150	201507249	activating	0.7456300	CREM0027643	8	0.0288712	313875
ENSG00000119801	YPEL5	REM1265294	chr2	30231301	30231400	activating	0.3044640	No CREM	-	0.0288568	3289795
ENSG00000131747	TOP2A	REM0983891	chr17	40418406	40418455	activating	0.7171930	CREM0154881	4	0.0288415	106161
ENSG00000109193	SULT1E1	REM1721530	chr4	69710780	69710899	repressing	0.3752660	No CREM	-	0.0288093	0.0860135
ENSG00000115414	FN1	REM1380468	chr2	215487650	215487749	repressing	0.3435340	No CREM	-	0.0287671	0.23107
ENSG00000181852	RNF41	REM0498147	chr12	56261505	56261754	repressing	0.7761030	CREM0078032	3	0.0287663	0.224707
ENSG00000072571	HMMR	REM1885798	chr5	163459003	163459102	activating	0.6873560	No CREM	-	0.0287581	326408
ENSG00000135480	KRT7	REM0488966	chr12	52243700	52244049	repressing	0.7253370	CREM0076458	8	0.0287242	0.155158
ENSG00000122952	ZWINT	REM0248180	chr10	56365308	56365397	repressing	0.9085480	No CREM	-	0.0286646	0.0
ENSG00000175063	UBE2C	REM1443250	chr20	45916656	45916957	repressing	0.5006580	No CREM	-	0.0286501	0.1798185
ENSG00000135486	HNRNPA1	REM0494417	chr12	54352193	54352302	activating	0.6980160	CREM0077384	3	0.0286052	9631125
ENSG00000161011	SQSTM1	REM1898830	chr5	179868398	179869147	repressing	0.1739340	CREM0293442	5	0.0285874	0.267847
ENSG00000137801	THBS1	REM0720293	chr15	39512209	39512248	activating	0.6471500	No CREM	-	0.0285836	504463
ENSG00000156804	FBXO32	REM2211499	chr8	123541149	123541198	activating	0.8505310	No CREM	-	0.0285771	107694
ENSG00000140988	RPS2	REM0808151	chr16	1994052	1994101	repressing	0.7834800	CREM0125714	13	0.0285764	0.664444
ENSG00000087245	MMP2	REM0870298	chr16	55317550	55317699	repressing	0.6697700	No CREM	-	0.028491	0.0013762
ENSG00000101955	SRPX	REM2338635	chrX	38286756	38287045	repressing	0.1296810	CREM0356782	2	0.0284597	0.080484
ENSG00000177697	CD151	REM0312813	chr11	933003	933202	repressing	0.1527250	CREM0048583	4	0.0284108	0.3454165
ENSG00000136068	FLNB	REM1601526	chr3	58193350	58193449	repressing	0.4529320	CREM0252764	5	0.0283524	0.12137
ENSG00000120885	CLU	REM2153478	chr8	27665407	27666796	repressing	0.4999620	CREM0330635	8	0.0282833	0.47637
ENSG00000233276	GPX1	REM1590001	chr3	49343506	49343705	repressing	10000000	No CREM	-	0.0282711	0.2993265
ENSG00000167552	TUBA1A	REM0482890	chr12	49124406	49124795	repressing	0.6445170	CREM0075285	9	0.0282656	0.220384
ENSG00000198721	ECI2	REM1905879	chr6	4165689	4165848	repressing	0.3585330	CREM0294575	8	0.0282329	0.0
ENSG00000152377	SPOCK1	REM1858741	chr5	137265598	137265707	activating	0.4132090	No CREM	-	0.0281971	1982735
ENSG00000134057	CCNB1	REM1814421	chr5	69120250	69120349	repressing	0.7468310	No CREM	-	0.0281298	0.0
ENSG00000138448	ITGAV	REM1363543	chr2	186748065	186748154	repressing	0.8817130	No CREM	-	0.0280974	0.0195483
ENSG00000120708	TGFBI	REM1858198	chr5	136128445	136128604	repressing	0.7218410	CREM0287428	3	0.0280953	0.5564215
ENSG00000051108	HERPUD1	REM0872672	chr16	56877348	56877547	repressing	0.9691440	No CREM	-	0.028093	0.1617125
ENSG00000138448	ITGAV	REM1363528	chr2	186732545	186732654	repressing	0.9050880	No CREM	-	0.0280827	0.0084874
ENSG00000132341	RAN	REM0563210	chr12	130811249	130811598	repressing	0.6945630	No CREM	-	0.0280553	0.157677
ENSG00000100526	CDKN3	REM0649876	chr14	54306359	54306448	repressing	0.8965820	No CREM	-	0.0280388	0.0
ENSG00000211772	TRBC2	REM2133695	chr7	142711951	142712250	repressing	0.7004530	CREM0327630	3	0.0280383	0.2842335
ENSG00000115602	IL1RL1	REM1315238	chr2	102238002	102238201	repressing	0.2228110	No CREM	-	0.02803	0.117869
ENSG00000175063	UBE2C	REM1442936	chr20	45852576	45853205	repressing	0.2180680	CREM0227367	9	0.028028	0.1763078
ENSG00000182809	CRIP2	REM0700200	chr14	105476802	105476961	activating	0.6542070	No CREM	-	0.0279981	6053505
ENSG00000134294	SLC38A2	REM0477040	chr12	46277249	46277348	repressing	0.4214360	No CREM	-	0.0279974	0.0
ENSG00000130635	COL5A1	REM2315929	chr9	134641504	134641553	activating	0.0941620	CREM0354018	3	0.0279876	2527445
ENSG00000175471	MCTP1	REM1833248	chr5	94888451	94888500	repressing	0.5345340	No CREM	-	0.0279677	0.0
ENSG00000168994	PXDC1	REM1904880	chr6	3750504	3750543	activating	0.5185350	CREM0294396	4	0.0279274	1016082
ENSG00000211772	TRBC2	REM2133935	chr7	142803041	142803900	repressing	0.2228230	CREM0327667	6	0.0279259	0.1278595
ENSG00000106399	RPA3	REM2034258	chr7	7681598	7681647	activating	0.5320250	CREM0313142	2	0.0278853	192296
ENSG00000165949	IFI27	REM0686157	chr14	94159306	94160305	repressing	10000000	No CREM	-	0.0278667	0.0931801
ENSG00000169756	LIMS1	REM1318291	chr2	108534045	108534144	activating	0.7742080	CREM0209207	3	0.0278557	179635
ENSG00000171848	RRM2	REM1250458	chr2	10041098	10041197	repressing	0.4617900	CREM0199304	6	0.0278448	0.439836
ENSG00000163923	RPL39L	REM1676820	chr3	187056248	187056547	repressing	0.7987430	No CREM	-	0.0278396	0.0729395
ENSG00000125968	ID1	REM1425072	chr20	31630403	31630502	repressing	0.3254590	CREM0224346	2	0.0278363	0.4616011
ENSG00000072110	ACTN1	REM0664611	chr14	68895953	68896142	repressing	10000000	CREM0102740	3	0.0278238	0.162711
ENSG00000185201	IFITM2	REM0310692	chr11	356451	356500	repressing	0.6299960	CREM0048196	36	0.0277206	155291
ENSG00000117318	ID3	REM0032549	chr1	23595918	23596157	repressing	0.1607560	No CREM	-	0.0276925	0.1727535
ENSG00000197958	RPL12	REM2303949	chr9	127406894	127407143	activating	0.0501424	No CREM	-	0.0276853	1043483
ENSG00000148773	MKI67	REM0306195	chr10	128201599	128202148	repressing	0.9291300	No CREM	-	0.0276812	0.1215586
ENSG00000116161	CACYBP	REM0157282	chr1	175000203	175000492	activating	0.8404150	CREM0025752	5	0.0276516	7504045
ENSG00000106366	SERPINE1	REM2101372	chr7	101146549	101146748	repressing	0.5491080	CREM0322888	6	0.0276499	0.163901
ENSG00000167747	C19orf48	REM1219036	chr19	50733604	50733703	repressing	0.3781750	CREM0194272	3	0.0276461	0.0
ENSG00000181852	RNF41	REM0498085	chr12	56251695	56251854	repressing	0.7898850	CREM0078023	8	0.0276344	0.2151847
ENSG00000089685	BIRC5	REM1046235	chr17	78153856	78154185	repressing	0.7928950	CREM0165652	2	0.0276335	0.190259
ENSG00000164104	HMGB2	REM1772764	chr4	173314005	173315694	repressing	0.5408490	CREM0276053	5	0.0276241	0.2118055
ENSG00000099860	GADD45B	REM1112610	chr19	2385652	2385801	repressing	0.6808770	CREM0175630	3	0.027617	0.1479885
ENSG00000070669	ASNS	REM2094097	chr7	97971908	97971947	activating	0.6008900	CREM0321632	6	0.0276134	6472025
ENSG00000109193	SULT1E1	REM1721553	chr4	69737650	69737949	repressing	0.3437860	No CREM	-	0.0276041	0.116702
ENSG00000122952	ZWINT	REM0248202	chr10	56425228	56425347	repressing	0.9406630	No CREM	-	0.0275912	0.0395662
ENSG00000072110	ACTN1	REM0664679	chr14	68939553	68939652	activating	0.3608970	CREM0102754	5	0.0275834	4543235
ENSG00000125378	BMP4	REM0649868	chr14	54045736	54046045	repressing	0.3751750	No CREM	-	0.0275681	0.08093
ENSG00000187608	ISG15	REM0003150	chr1	1073748	1073997	repressing	0.3649870	CREM0000518	5	0.0275501	0.0412864
ENSG00000135486	HNRNPA1	REM0493770	chr12	54191693	54191802	activating	0.4150480	CREM0077259	3	0.0275324	3914875
ENSG00000070404	FSTL3	REM1107053	chr19	756365	756504	repressing	0.6133220	CREM0174597	6	0.0275227	0.4321295
ENSG00000148677	ANKRD1	REM0274240	chr10	90919846	90919955	activating	0.1035650	CREM0042655	3	0.0275214	6678645
ENSG00000163191	S100A11	REM0127445	chr1	152047496	152047545	repressing	0.5188430	No CREM	-	0.0274487	0.2504154
ENSG00000106399	RPA3	REM2034412	chr7	7792248	7792347	activating	0.3930490	No CREM	-	0.0274358	331546
ENSG00000156804	FBXO32	REM2211442	chr8	123500149	123500198	activating	0.8170640	No CREM	-	0.0274337	153532
ENSG00000149257	SERPINH1	REM0390962	chr11	75582946	75583105	activating	0.3424880	No CREM	-	0.0274293	907069
ENSG00000175063	UBE2C	REM1442741	chr20	45810576	45811105	repressing	0.1428910	CREM0227335	11	0.0274013	0.2426025
ENSG00000108691	CCL2	REM0970790	chr17	34259508	34259647	repressing	0.1571430	CREM0152694	4	0.0273777	0.0
ENSG00000125844	RRBP1	REM1415687	chr20	17671098	17671257	repressing	0.5091090	No CREM	-	0.027375	0.4037355
ENSG00000137801	THBS1	REM0720443	chr15	39580599	39580798	activating	0.7792130	CREM0111256	26	0.0273386	1131208
ENSG00000115380	EFEMP1	REM1280748	chr2	55922297	55922546	repressing	0.8110220	No CREM	-	0.0273342	0.687905
ENSG00000203706	SERTAD4-AS1	REM0182065	chr1	210256046	210256105	repressing	0.2252810	CREM0029403	2	0.0272772	0.036653
ENSG00000072110	ACTN1	REM0664418	chr14	68780093	68780142	repressing	0.9166320	No CREM	-	0.0272734	1601994
ENSG00000099977	DDT	REM1510603	chr22	23924945	23925364	repressing	0.0608344	CREM0238152	24	0.0272466	0.0633525
ENSG00000136108	CKAP2	REM0597835	chr13	52410499	52410798	repressing	0.8312620	CREM0093222	3	0.0271962	0.2871725
ENSG00000198901	PRC1	REM0789890	chr15	90979698	90979947	repressing	0.1894170	CREM0122879	5	0.0271943	0.0933615
ENSG00000135046	ANXA1	REM2266066	chr9	73195997	73196346	repressing	0.7081290	No CREM	-	0.0271808	0.097363
ENSG00000115053	NCL	REM1393112	chr2	231511751	231512250	activating	0.9148980	CREM0219538	2	0.027165	1017017
ENSG00000107438	PDLIM1	REM0278929	chr10	95244352	95244551	repressing	0.9624760	No CREM	-	0.0271185	0.162599
ENSG00000126709	IFI6	REM0041705	chr1	27760801	27761000	repressing	0.5493950	CREM0007155	5	0.0270978	0.161567
ENSG00000117318	ID3	REM0032521	chr1	23562198	23562397	activating	0.1873110	No CREM	-	0.0270962	1699355
ENSG00000163430	FSTL1	REM1626537	chr3	120497493	120497602	activating	0.0566603	No CREM	-	0.0270814	277265
ENSG00000106366	SERPINE1	REM2101292	chr7	101132649	101133088	repressing	0.2175990	CREM0322874	2	0.027064	0.1181163
ENSG00000189159	HN1	REM1039735	chr17	75266298	75266647	repressing	0.7207380	CREM0164459	6	0.0270628	0.4084285
ENSG00000122034	GTF3A	REM0577841	chr13	27339354	27339443	activating	0.6422830	CREM0090415	2	0.0270528	1961075
ENSG00000130513	GDF15	REM1155692	chr19	18340651	18340730	activating	0.3614170	No CREM	-	0.0270441	7660295
ENSG00000116161	CACYBP	REM0157271	chr1	174999163	174999252	repressing	0.6416380	CREM0025750	11	0.0270002	1094434
ENSG00000168899	VAMP5	REM1301247	chr2	85634998	85635147	repressing	0.6253290	CREM0206664	8	0.0269496	0.279759
ENSG00000074695	LMAN1	REM1094451	chr18	59459503	59459552	activating	0.3956980	No CREM	-	0.0269442	6059695
ENSG00000211772	TRBC2	REM2133989	chr7	142815401	142815550	repressing	0.6665850	No CREM	-	0.0269342	0.1376215
ENSG00000067057	PFKP	REM0213996	chr10	3125203	3125452	activating	0.5925410	No CREM	-	0.0269214	12355
ENSG00000166598	HSP90B1	REM0532851	chr12	103978407	103978646	repressing	0.2545100	No CREM	-	0.026909	0.2187255
ENSG00000130513	GDF15	REM1155693	chr19	18340731	18340800	activating	0.1565950	No CREM	-	0.0268999	7588805
ENSG00000125868	DSTN	REM1415402	chr20	17531153	17531452	activating	0.0496730	CREM0222866	3	0.0268953	1322841
ENSG00000138772	ANXA3	REM1729216	chr4	78551809	78551948	activating	0.3993230	No CREM	-	0.0268437	1109718
ENSG00000184113	CLDN5	REM1499792	chr22	19567104	19567303	activating	0.3561940	CREM0236192	4	0.0268328	1185934
ENSG00000149591	TAGLN	REM0418851	chr11	117189551	117189600	repressing	0.3727550	CREM0065199	6	0.0268295	0.439836
ENSG00000122034	GTF3A	REM0577918	chr13	27402954	27403153	activating	0.2460490	CREM0090428	2	0.0268277	2891395
ENSG00000105483	CARD8	REM1210139	chr19	48327650	48327749	repressing	0.3419620	No CREM	-	0.026823	0.672971
ENSG00000131477	RAMP2	REM0990292	chr17	42784447	42784746	activating	0.2253110	CREM0156051	9	0.0267712	201093
ENSG00000132432	SEC61G	REM2064480	chr7	54711860	54711899	repressing	0.1921320	CREM0317092	2	0.0267693	0.0
ENSG00000051108	HERPUD1	REM0872840	chr16	56957098	56957347	repressing	0.9629530	No CREM	-	0.0267491	0.1708637
ENSG00000123416	TUBA1B	REM0482770	chr12	49094902	49095251	activating	0.9623120	CREM0075263	6	0.026735	152803
ENSG00000122034	GTF3A	REM0577974	chr13	27450454	27450543	activating	0.1848220	No CREM	-	0.0267027	310167
ENSG00000122034	GTF3A	REM0577924	chr13	27411604	27412053	repressing	0.5588250	No CREM	-	0.0266906	0.120678
ENSG00000142798	HSPG2	REM0030727	chr1	22031745	22031904	activating	0.7585640	CREM0005166	3	0.0266664	537016
ENSG00000165949	IFI27	REM0686122	chr14	94135056	94135395	repressing	0.7971180	CREM0106160	3	0.0266609	0.065216
ENSG00000156804	FBXO32	REM2211597	chr8	123618749	123618948	activating	0.8920320	No CREM	-	0.0266536	3039955
ENSG00000136810	TXN	REM2290908	chr9	110235751	110235810	repressing	0.6721130	No CREM	-	0.0266179	0.0688105
ENSG00000082515	MRPL22	REM1880936	chr5	154987950	154988099	activating	0.7261910	No CREM	-	0.0266113	0.7569215
ENSG00000232995	RGS5	REM0148776	chr1	163295855	163296054	repressing	0.3237040	CREM0024467	3	0.0265883	0.0
ENSG00000153071	DAB2	REM1799465	chr5	39493745	39493844	repressing	0.4797160	No CREM	-	0.0265788	0.0
ENSG00000020577	SAMD4A	REM0650289	chr14	54566897	54566946	activating	0.4382560	No CREM	-	0.0265714	23176
ENSG00000164294	GPX8	REM1805872	chr5	55155158	55155297	activating	0.4271850	No CREM	-	0.0265614	1238358
ENSG00000170558	CDH2	REM1077523	chr18	28112306	28112405	activating	0.4531330	No CREM	-	0.0265413	2396805
ENSG00000204392	LSM2	REM1936774	chr6	31791556	31791605	activating	0.1843990	CREM0299182	6	0.0265413	3876785
ENSG00000184220	CMSS1	REM1615137	chr3	99811944	99812053	repressing	10000000	No CREM	-	0.026492	0.0
ENSG00000115414	FN1	REM1380305	chr2	215284750	215285049	repressing	0.3806960	No CREM	-	0.026479	0.1944136
ENSG00000183255	PTTG1IP	REM1489883	chr21	44907395	44907584	repressing	0.6507020	CREM0234497	5	0.0264608	0.23479
ENSG00000005022	SLC25A5	REM2381523	chrX	119537250	119537359	repressing	0.9821060	CREM0362267	4	0.0264267	0.0209734
ENSG00000111341	MGP	REM0459185	chr12	14819901	14819950	repressing	0.3342320	CREM0071769	4	0.026425	0.0
ENSG00000100311	PDGFB	REM1535011	chr22	39235549	39235898	activating	0.3670730	CREM0242382	3	0.0264092	22309
ENSG00000123240	OPTN	REM0220948	chr10	13201049	13201348	repressing	0.4580350	CREM0035036	3	0.0263954	0.0719298
ENSG00000051108	HERPUD1	REM0872629	chr16	56854508	56854747	repressing	0.8184710	CREM0136214	6	0.0263722	0.0486258
ENSG00000117399	CDC20	REM0064534	chr1	43448495	43448554	activating	0.0424351	CREM0011209	10	0.0263413	1509115
ENSG00000185201	IFITM2	REM0310771	chr11	366151	366550	repressing	0.7442850	CREM0048201	8	0.0263361	0.3590525
ENSG00000166598	HSP90B1	REM0532840	chr12	103967407	103967946	repressing	0.5041620	CREM0083171	3	0.0263169	0.350232
ENSG00000075624	ACTB	REM2030632	chr7	5532601	5532700	repressing	0.5321260	CREM0312517	6	0.0262961	12925395
ENSG00000134285	FKBP11	REM0482378	chr12	49007108	49007147	repressing	0.4064800	CREM0075196	2	0.0262951	0.0
ENSG00000113810	SMC4	REM1659831	chr3	160450004	160450053	activating	0.5958630	CREM0260872	17	0.0262949	290596
ENSG00000148773	MKI67	REM0306086	chr10	128011249	128011398	repressing	10000000	CREM0047486	2	0.0262933	236452
ENSG00000129562	DAD1	REM0625415	chr14	22557705	22558054	repressing	0.6366800	CREM0096988	6	0.0262714	0.812505
ENSG00000099901	RANBP1	REM1501058	chr22	20136248	20136447	activating	0.7790090	CREM0236408	2	0.0262476	141992
ENSG00000211772	TRBC2	REM2134098	chr7	142886651	142886800	repressing	0.8328780	CREM0327702	2	0.0262436	0.146612
ENSG00000228716	DHFR	REM1826450	chr5	80638298	80638597	repressing	0.6523340	CREM0283239	2	0.0262424	0.116702
ENSG00000198399	ITSN2	REM1257183	chr2	24219144	24219453	repressing	0.5939490	No CREM	-	0.0262189	0.066591
ENSG00000142871	CYR61	REM0085297	chr1	85580051	85580200	activating	0.6032600	No CREM	-	0.0262129	7034615
ENSG00000148677	ANKRD1	REM0274227	chr10	90915346	90915545	activating	0.1562550	No CREM	-	0.0262065	3227245
ENSG00000106355	LSM5	REM2049766	chr7	32431902	32431941	repressing	0.8766770	No CREM	-	0.0261953	0.0
ENSG00000159335	PTMS	REM0444006	chr12	6829516	6829755	activating	0.0732687	No CREM	-	0.0261932	7480135
ENSG00000177697	CD151	REM0312693	chr11	888893	889152	repressing	0.1040550	No CREM	-	0.0261895	0.1326287
ENSG00000131477	RAMP2	REM0990013	chr17	42721147	42721256	activating	0.9506310	CREM0156003	7	0.0261882	1522445
ENSG00000115541	HSPE1	REM1368307	chr2	197562554	197562643	repressing	0.6601030	No CREM	-	0.0261842	0.0
ENSG00000134285	FKBP11	REM0482304	chr12	48995658	48995707	activating	0.4654970	CREM0075182	15	0.0261751	667443
ENSG00000140988	RPS2	REM0807437	chr16	1885202	1886051	repressing	0.2088490	CREM0125599	8	0.0261585	0.1040081
ENSG00000115380	EFEMP1	REM1280700	chr2	55862397	55862446	repressing	0.7983540	No CREM	-	0.026139	17053985
ENSG00000119681	LTBP2	REM0672371	chr14	74656350	74656799	repressing	0.8454340	CREM0104076	2	0.0261261	0.143735
ENSG00000166033	HTRA1	REM0302000	chr10	122397755	122398254	activating	0.5500930	No CREM	-	0.0261235	0.5452545
ENSG00000166741	NNMT	REM0416221	chr11	114230357	114230596	repressing	0.3185110	No CREM	-	0.0261001	0.228001
ENSG00000171223	JUNB	REM1140810	chr19	12861496	12861745	repressing	0.2608160	CREM0180345	5	0.0260843	0.1351873
ENSG00000166033	HTRA1	REM0302116	chr10	122474295	122474404	activating	0.3779330	No CREM	-	0.0260524	3876215
ENSG00000196923	PDLIM7	REM1895553	chr5	177471394	177471403	repressing	0.3182890	No CREM	-	0.0260413	0.4317445
ENSG00000184009	ACTG1	REM1051734	chr17	81490001	81490050	repressing	0.4506470	CREM0166633	2	0.0260268	0.439836
ENSG00000166033	HTRA1	REM0302080	chr10	122458755	122459044	activating	0.3540910	No CREM	-	0.0260175	1496002
ENSG00000130520	LSM4	REM1156037	chr19	18418230	18418259	repressing	0.1257240	CREM0183133	8	0.0260081	300063
ENSG00000106211	HSPB1	REM2082137	chr7	76304844	76304953	activating	0.3692770	No CREM	-	0.0259981	6061795
ENSG00000176907	C8orf4	REM2163737	chr8	40171455	40171654	activating	0.4029550	No CREM	-	0.0259747	1474335
ENSG00000162980	ARL5A	REM1343222	chr2	151843454	151843693	activating	0.4186820	No CREM	-	0.0259704	1709035
ENSG00000123240	OPTN	REM0220873	chr10	13161849	13162048	repressing	0.9786910	CREM0035023	7	0.025968	1781895
ENSG00000119403	PHF19	REM2297283	chr9	120936502	120936551	activating	0.4416220	No CREM	-	0.0259508	1148174
ENSG00000125844	RRBP1	REM1415423	chr20	17536998	17537047	activating	0.2157200	CREM0222869	2	0.0259195	5432265
ENSG00000139289	PHLDA1	REM0516892	chr12	76103247	76103406	repressing	0.9827650	No CREM	-	0.025874	0.0051608
ENSG00000111341	MGP	REM0459176	chr12	14813951	14814100	repressing	0.4063420	CREM0071767	2	0.0258333	0.2752425
ENSG00000153071	DAB2	REM1799376	chr5	39401355	39401674	repressing	0.1918910	No CREM	-	0.0258333	0.2982515
ENSG00000102316	MAGED2	REM2352354	chrX	54808299	54808398	activating	0.0459767	No CREM	-	0.0258116	341793
ENSG00000144810	COL8A1	REM1615121	chr3	99783305	99783354	repressing	0.7482490	No CREM	-	0.0257871	0.0
ENSG00000073756	PTGS2	REM0165018	chr1	186737501	186737790	repressing	0.2755090	No CREM	-	0.0257863	0.0
ENSG00000126458	RRAS	REM1215421	chr19	49572852	49572951	repressing	0.7212490	CREM0193599	4	0.0257861	0.002334
ENSG00000117143	UAP1	REM0148152	chr1	162643406	162643505	repressing	0.6435150	CREM0024366	2	0.025778	0.0103216
ENSG00000122952	ZWINT	REM0248125	chr10	56270708	56270747	repressing	0.8713340	No CREM	-	0.0257431	0.0
ENSG00000196924	FLNA	REM2399675	chrX	154368104	154368343	activating	0.2412610	CREM0364562	8	0.0257425	2261245
ENSG00000075624	ACTB	REM2030588	chr7	5514151	5514200	activating	0.1856070	CREM0312510	4	0.0257371	8356885
ENSG00000126787	DLGAP5	REM0651371	chr14	55259152	55259851	repressing	0.4960170	CREM0100750	3	0.0257122	0.1089955
ENSG00000123240	OPTN	REM0220473	chr10	13011149	13011298	repressing	0.6461620	No CREM	-	0.0257086	0.071563
ENSG00000164294	GPX8	REM1805988	chr5	55196598	55196707	repressing	10000000	CREM0280369	5	0.0257078	0.0119955
ENSG00000233276	GPX1	REM1590306	chr3	49444096	49444255	repressing	0.3642750	No CREM	-	0.0256875	765842
ENSG00000161011	SQSTM1	REM1898409	chr5	179744398	179746397	repressing	0.1203060	CREM0293356	7	0.0256857	0.1920915
ENSG00000132341	RAN	REM0563353	chr12	130895879	130896098	repressing	0.5129250	CREM0088031	23	0.0256654	0.0530465
ENSG00000138180	CEP55	REM0276844	chr10	93482632	93482701	repressing	0.6261860	CREM0043039	7	0.025656	13188
ENSG00000122641	INHBA	REM2056979	chr7	41584098	41584297	repressing	0.2541030	No CREM	-	0.0256419	0.0030965
ENSG00000189403	HMGB1	REM0579893	chr13	30492854	30493003	repressing	0.6956110	CREM0090690	4	0.0256262	0.2281966
ENSG00000140092	FBLN5	REM0683775	chr14	91867702	91867901	repressing	0.1136540	No CREM	-	0.0256226	0.051743
ENSG00000148677	ANKRD1	REM0274226	chr10	90914956	90915345	activating	0.1423270	CREM0042653	2	0.0255816	238645
ENSG00000135486	HNRNPA1	REM0494347	chr12	54333553	54333702	repressing	0.3248670	CREM0077372	3	0.0255644	0.0746895
ENSG00000124795	DEK	REM1915061	chr6	18130948	18131107	repressing	0.7912980	No CREM	-	0.0255391	0.1643356
ENSG00000176890	TYMS	REM1058417	chr18	741994	742103	activating	0.2746780	CREM0167799	7	0.0255136	816751
ENSG00000250303	RP11-356J5.12	REM0414764	chr11	112443859	112444048	repressing	0.9123160	CREM0064579	3	0.025513	0.0456324
ENSG00000142871	CYR61	REM0085215	chr1	85548401	85548450	activating	0.6507610	CREM0014207	4	0.0255024	0.8796725
ENSG00000109193	SULT1E1	REM1721664	chr4	69909250	69910149	repressing	0.1430700	No CREM	-	0.0254833	0.1259235
ENSG00000168386	FILIP1L	REM1615300	chr3	100132141	100132200	repressing	0.8231720	No CREM	-	0.0254803	0.0344054
ENSG00000090339	ICAM1	REM1131013	chr19	10301755	10302394	repressing	0.7693060	CREM0178830	2	0.0254646	0.3582165
ENSG00000130635	COL5A1	REM2316061	chr9	134925774	134926893	repressing	0.2455110	No CREM	-	0.0254489	0.1963555
ENSG00000150551	LYPD1	REM1336174	chr2	132668253	132668302	repressing	0.2478650	No CREM	-	0.0254335	0.0093361
ENSG00000130513	GDF15	REM1155726	chr19	18346501	18346730	repressing	0.6229130	CREM0183072	11	0.0254194	0.0
ENSG00000126709	IFI6	REM0041374	chr1	27655001	27655250	activating	0.2797320	No CREM	-	0.0254114	137698
ENSG00000130816	DNMT1	REM1130809	chr19	10279345	10279954	repressing	0.3122650	CREM0178808	14	0.0254113	0.206341
ENSG00000128340	RAC2	REM1529610	chr22	37316901	37316950	repressing	0.4151620	No CREM	-	0.0254059	1965775
ENSG00000196611	MMP1	REM0408131	chr11	102730100	102730199	repressing	0.2638470	No CREM	-	0.025385	0.1052805
ENSG00000148834	GSTO1	REM0291656	chr10	104140056	104140245	repressing	0.7507790	CREM0045467	2	0.0253651	0.0
ENSG00000113140	SPARC	REM1878752	chr5	151684646	151684695	repressing	0.3935050	CREM0290497	6	0.0253609	0.625625
ENSG00000162458	FBLIM1	REM0022610	chr1	15827747	15828046	activating	0.2663000	CREM0003813	8	0.0253473	0.6552595
ENSG00000185201	IFITM2	REM0310511	chr11	326251	326650	repressing	0.4692780	CREM0048163	4	0.0253224	0.766342
ENSG00000228716	DHFR	REM1826459	chr5	80641498	80641657	repressing	0.8576770	No CREM	-	0.0253146	0.2188165
ENSG00000278217	MALAT1	REM0371802	chr11	65458444	65458553	repressing	0.7926420	CREM0057893	27	0.0253054	0.206432
ENSG00000184220	CMSS1	REM1615356	chr3	100193254	100193553	repressing	0.5295530	No CREM	-	0.0252811	0.032341
ENSG00000250303	RP11-356J5.12	REM0414770	chr11	112460199	112460748	repressing	0.5609570	No CREM	-	0.0252512	0.0202679
ENSG00000149591	TAGLN	REM0418560	chr11	117115321	117115650	repressing	0.7425170	CREM0065143	5	0.0252187	0.1792413
ENSG00000169429	CXCL8	REM1723671	chr4	73676306	73676505	repressing	0.4133340	No CREM	-	0.0251999	0.271526
ENSG00000123416	TUBA1B	REM0482510	chr12	49032752	49033001	repressing	0.8121990	CREM0075220	3	0.0251916	0.3114085
ENSG00000231500	RPS18	REM1942506	chr6	33185400	33186009	repressing	0.8366200	CREM0300150	31	0.0251634	0.235783
ENSG00000144381	HSPD1	REM1368309	chr2	197564101	197564300	repressing	0.2218390	No CREM	-	0.0251551	0.103216
ENSG00000228716	DHFR	REM1826218	chr5	80548298	80548547	repressing	0.5441240	No CREM	-	0.0251508	0.082573
ENSG00000176907	C8orf4	REM2163694	chr8	40100555	40101004	repressing	0.1310550	No CREM	-	0.0251502	0.0935825
ENSG00000131370	SH3BP5	REM1561970	chr3	15175653	15175742	activating	0.2849660	CREM0246563	6	0.0251403	1854989
ENSG00000107438	PDLIM1	REM0279011	chr10	95286952	95287251	activating	0.8260990	No CREM	-	0.0251366	2190105
ENSG00000150551	LYPD1	REM1336180	chr2	132670853	132670952	activating	0.1423570	No CREM	-	0.0251345	51699
ENSG00000111341	MGP	REM0459201	chr12	14826751	14826950	activating	0.1092330	No CREM	-	0.0251343	17526
ENSG00000072571	HMMR	REM1885991	chr5	163561443	163561552	repressing	0.5933230	CREM0291509	3	0.0251338	0.097586
ENSG00000120885	CLU	REM2153354	chr8	27610697	27610796	activating	0.3207740	CREM0330612	11	0.0250794	866915
ENSG00000123975	CKS2	REM2272967	chr9	89275608	89275697	repressing	0.3746470	No CREM	-	0.0250773	0.0
ENSG00000162458	FBLIM1	REM0022347	chr1	15730607	15730956	repressing	0.4865940	CREM0003757	3	0.0250388	0.2178435
ENSG00000231500	RPS18	REM1943757	chr6	33363800	33364009	repressing	0.6348410	CREM0300302	3	0.0250279	0.229407
ENSG00000107438	PDLIM1	REM0279012	chr10	95287502	95287571	activating	0.6631170	No CREM	-	0.025026	947088
ENSG00000181104	F2R	REM1822489	chr5	76698403	76698902	repressing	0.4453390	No CREM	-	0.0250175	0.0862035
ENSG00000044574	HSPA5	REM2302524	chr9	125194303	125194442	repressing	0.6241190	No CREM	-	0.0250109	0.1419535
ENSG00000152661	GJA1	REM1996193	chr6	121434302	121434401	activating	0.2979280	No CREM	-	0.0249962	406793
ENSG00000131477	RAMP2	REM0990071	chr17	42738657	42738696	repressing	0.5038910	No CREM	-	0.0249861	0.206432
ENSG00000115963	RND3	REM1342422	chr2	150381955	150382194	repressing	0.6359330	No CREM	-	0.0249819	0.0395662
ENSG00000134294	SLC38A2	REM0477154	chr12	46355699	46355898	repressing	0.4488400	No CREM	-	0.0249699	0.2222627
ENSG00000131747	TOP2A	REM0983429	chr17	40311956	40312005	activating	0.4428310	No CREM	-	0.0249531	369265
ENSG00000136068	FLNB	REM1601408	chr3	58126150	58126399	repressing	0.5207310	No CREM	-	0.0249313	0.2172205
ENSG00000167747	C19orf48	REM1219101	chr19	50756004	50756243	repressing	0.4766520	CREM0194286	9	0.0249127	0.1361525
ENSG00000106399	RPA3	REM2034424	chr7	7803558	7803647	repressing	0.5613840	No CREM	-	0.0249099	0.0986285
ENSG00000136108	CKAP2	REM0598169	chr13	52572509	52572648	repressing	0.7163280	CREM0093283	8	0.0248976	0.0
ENSG00000198168	SVIP	REM0337389	chr11	22917149	22917348	activating	0.8722500	No CREM	-	0.0248702	0.6553455
ENSG00000184009	ACTG1	REM1051676	chr17	81472851	81472900	repressing	0.3622000	No CREM	-	0.0248509	0.0
ENSG00000106366	SERPINE1	REM2101508	chr7	101170259	101170698	repressing	0.3224680	CREM0322918	5	0.0247708	0.291641
ENSG00000233276	GPX1	REM1589879	chr3	49301176	49302655	repressing	0.3909850	CREM0250888	5	0.024761	0.2140545
ENSG00000184113	CLDN5	REM1499771	chr22	19547024	19548053	repressing	0.1440990	CREM0236191	3	0.0247441	0.129417
ENSG00000156804	FBXO32	REM2211457	chr8	123512149	123512348	activating	0.5291810	No CREM	-	0.0247379	659445
ENSG00000023608	SNAPC1	REM0658380	chr14	61832357	61832546	repressing	0.8892970	CREM0101856	2	0.024733	0.208605
ENSG00000168386	FILIP1L	REM1615307	chr3	100145751	100145850	repressing	0.7147980	No CREM	-	0.0247219	0.309648
ENSG00000102316	MAGED2	REM2352380	chrX	54859449	54859598	repressing	0.7631240	CREM0358665	2	0.0246991	0.29635
ENSG00000164692	COL1A2	REM2091560	chr7	94467301	94467400	repressing	0.4451270	No CREM	-	0.0246797	0.116702
ENSG00000107438	PDLIM1	REM0278773	chr10	95183802	95183851	activating	0.8031000	No CREM	-	0.0246704	232167
ENSG00000090339	ICAM1	REM1130739	chr19	10271855	10271954	repressing	0.5419440	CREM0178802	8	0.0246645	0.5658745
ENSG00000179218	CALR	REM1140857	chr19	12870548	12870577	repressing	0.8599680	CREM0180352	2	0.0246535	0.0
ENSG00000260916	CCPG1	REM0742318	chr15	55334402	55334451	repressing	0.9064440	CREM0114996	6	0.0246521	0.0
ENSG00000203706	SERTAD4-AS1	REM0182079	chr1	210268346	210268495	repressing	0.2499900	No CREM	-	0.0245903	0.1445025
ENSG00000075218	GTSE1	REM1546335	chr22	46394701	46394740	repressing	0.9638370	No CREM	-	0.0245746	0.0
ENSG00000135480	KRT7	REM0489122	chr12	52327650	52327749	repressing	0.8131820	CREM0076484	2	0.0245421	563256
ENSG00000116044	NFE2L2	REM1359214	chr2	177401805	177401954	repressing	0.6686890	No CREM	-	0.0245234	0.239628
ENSG00000168078	PBK	REM2153866	chr8	27919100	27919249	repressing	0.7614860	No CREM	-	0.0245049	0.0805539
ENSG00000087245	MMP2	REM0870540	chr16	55480450	55480599	activating	0.4844800	CREM0135861	16	0.0245043	257071
ENSG00000125968	ID1	REM1424748	chr20	31537853	31538002	repressing	0.3364650	CREM0224283	4	0.0244944	0.505894
ENSG00000138772	ANXA3	REM1729231	chr4	78566899	78567198	activating	0.6582880	CREM0270593	3	0.0244787	1705755
ENSG00000221968	FADS3	REM0362399	chr11	61945519	61946198	repressing	0.7258130	CREM0056230	4	0.0244721	0.3220755
ENSG00000088325	TPX2	REM1425471	chr20	31813701	31813800	activating	0.6313620	No CREM	-	0.0244705	1965775
ENSG00000204262	COL5A2	REM1364300	chr2	189115246	189115355	activating	0.3174930	No CREM	-	0.0244689	431792
ENSG00000137309	HMGA1	REM1945675	chr6	34306553	34306652	activating	0.4395840	CREM0300658	2	0.0244682	202308
ENSG00000111341	MGP	REM0459234	chr12	14842801	14842850	activating	0.2961500	No CREM	-	0.0244515	0.906647
ENSG00000197958	RPL12	REM2304207	chr9	127522704	127522793	repressing	10000000	No CREM	-	0.0244489	0.4269495
ENSG00000196924	FLNA	REM2399663	chrX	154365604	154365693	activating	0.2924440	No CREM	-	0.0244265	15682
ENSG00000164611	PTTG1	REM1884989	chr5	160481602	160481801	repressing	10000000	CREM0291401	2	0.0244074	0.060685
ENSG00000139278	GLIPR1	REM0516576	chr12	75528500	75528679	activating	0.3871920	CREM0080937	2	0.0244037	1295947
ENSG00000211772	TRBC2	REM2134075	chr7	142877041	142879040	repressing	0.1884280	CREM0327697	3	0.0243481	0.198284
ENSG00000092969	TGFB2	REM0185499	chr1	218347395	218347554	activating	0.3083380	CREM0029802	14	0.0243466	963279
ENSG00000115602	IL1RL1	REM1315519	chr2	102449452	102449501	repressing	0.2621950	CREM0208886	2	0.0243367	1105815
ENSG00000169429	CXCL8	REM1723714	chr4	73769046	73769205	activating	0.5446610	No CREM	-	0.0243343	10457165
ENSG00000164294	GPX8	REM1805889	chr5	55160048	55160097	activating	0.1824640	CREM0280352	9	0.0243334	210366
ENSG00000126787	DLGAP5	REM0651234	chr14	55218752	55218851	repressing	0.3415130	CREM0100721	2	0.0243234	0.002334
ENSG00000138772	ANXA3	REM1729263	chr4	78600999	78601308	activating	0.2788810	No CREM	-	0.0243119	2653885
ENSG00000136238	RAC1	REM2032278	chr7	6381603	6382052	repressing	0.1167440	No CREM	-	0.0242761	0.069728
ENSG00000126787	DLGAP5	REM0651220	chr14	55214852	55214901	repressing	0.2619150	CREM0100719	9	0.0242749	0.0
ENSG00000122641	INHBA	REM2057089	chr7	41709698	41709747	repressing	0.1430870	No CREM	-	0.0242529	0.0
ENSG00000122952	ZWINT	REM0248149	chr10	56313958	56313997	repressing	0.8714650	No CREM	-	0.0242498	0.0
ENSG00000100526	CDKN3	REM0649976	chr14	54396649	54396698	activating	0.8739830	CREM0100505	2	0.02422	202436
ENSG00000167552	TUBA1A	REM0483301	chr12	49244656	49244795	repressing	0.3780990	CREM0075367	5	0.0242047	0.1583815
ENSG00000189159	HN1	REM1038913	chr17	75082148	75082547	repressing	0.2691920	CREM0164301	8	0.0242043	0.1201302
ENSG00000278217	MALAT1	REM0371592	chr11	65421554	65421643	activating	0.4703800	CREM0057854	5	0.0241961	143078
ENSG00000167747	C19orf48	REM1219353	chr19	50838354	50838553	repressing	0.6484160	No CREM	-	0.0241592	0.4848465
ENSG00000167552	TUBA1A	REM0483078	chr12	49188406	49188645	activating	0.1549710	No CREM	-	0.0241405	1362875
ENSG00000023608	SNAPC1	REM0658181	chr14	61704157	61704356	repressing	0.8141660	No CREM	-	0.0241172	0.335779
ENSG00000123975	CKS2	REM2272964	chr9	89273198	89273247	repressing	0.8272790	No CREM	-	0.0240907	0.0
ENSG00000196923	PDLIM7	REM1895639	chr5	177486354	177486603	repressing	0.3195940	CREM0292894	2	0.0240778	0.3022705
ENSG00000122034	GTF3A	REM0577912	chr13	27396754	27397553	repressing	0.1932850	No CREM	-	0.0240725	0.0987711
ENSG00000184113	CLDN5	REM1499776	chr22	19553354	19553503	repressing	0.2336900	No CREM	-	0.0240638	0.0
ENSG00000203706	SERTAD4-AS1	REM0182090	chr1	210277406	210277445	repressing	0.2450840	No CREM	-	0.0240575	0.0
ENSG00000204262	COL5A2	REM1364251	chr2	188948496	188948795	repressing	0.8101980	No CREM	-	0.0240375	0.2148173
ENSG00000148773	MKI67	REM0306190	chr10	128181109	128181248	repressing	0.3832240	CREM0047498	2	0.0240345	0.0707765
ENSG00000087245	MMP2	REM0870503	chr16	55463600	55463649	repressing	0.9474620	No CREM	-	0.0240343	0.0041286
ENSG00000135046	ANXA1	REM2266077	chr9	73218457	73218646	repressing	0.5522490	No CREM	-	0.024026	0.0499783
ENSG00000158710	TAGLN2	REM0141006	chr1	159864107	159864146	repressing	0.5902640	CREM0023145	4	0.0239893	0.233404
ENSG00000125378	BMP4	REM0649872	chr14	54052956	54053255	repressing	0.3089600	No CREM	-	0.0239824	0.1556025
ENSG00000108691	CCL2	REM0970679	chr17	34186248	34186357	repressing	0.5276760	CREM0152680	2	0.0239659	0.1124585
ENSG00000151012	SLC7A11	REM1755574	chr4	138240447	138240546	repressing	0.3638810	CREM0273863	4	0.0239385	0.103216
ENSG00000116044	NFE2L2	REM1359275	chr2	177448955	177449354	repressing	0.7510790	No CREM	-	0.0239315	0.16831
ENSG00000099860	GADD45B	REM1112726	chr19	2463402	2463551	activating	0.4606430	No CREM	-	0.0238741	6489225
ENSG00000166598	HSP90B1	REM0532618	chr12	103847507	103848106	repressing	0.1647590	CREM0083130	12	0.0238696	0.1741876
ENSG00000126458	RRAS	REM1215672	chr19	49641792	49641801	activating	0.4548280	No CREM	-	0.0238636	2179175
ENSG00000188290	HES4	REM0002898	chr1	1007302	1007351	activating	0.9366360	No CREM	-	0.0238623	131951
ENSG00000070404	FSTL3	REM1107087	chr19	771455	771504	repressing	0.2418010	CREM0174606	2	0.0238566	1065357
ENSG00000139289	PHLDA1	REM0516888	chr12	76085347	76085446	activating	0.6436770	No CREM	-	0.0238413	733124
ENSG00000115380	EFEMP1	REM1280755	chr2	55937247	55937506	repressing	0.7304330	No CREM	-	0.0238308	0.2565045
ENSG00000177410	ZFAS1	REM1446531	chr20	49292178	49292597	repressing	10000000	No CREM	-	0.0238218	0.547772
ENSG00000148773	MKI67	REM0306194	chr10	128192349	128192658	repressing	0.2207970	No CREM	-	0.02382	0.0332955
ENSG00000136108	CKAP2	REM0597936	chr13	52450859	52450998	activating	0.3853780	No CREM	-	0.0237913	10895195
ENSG00000044574	HSPA5	REM2302433	chr9	125161803	125162342	repressing	0.7928060	No CREM	-	0.0237781	0.234575
ENSG00000119801	YPEL5	REM1265273	chr2	30220001	30220150	activating	0.3494290	No CREM	-	0.0237689	17265005
ENSG00000116161	CACYBP	REM0157470	chr1	175110253	175110402	repressing	0.7928290	CREM0025799	3	0.0237316	0.0
ENSG00000177697	CD151	REM0312543	chr11	856403	856502	repressing	0.1120430	No CREM	-	0.0237093	0.3360805
ENSG00000135046	ANXA1	REM2266011	chr9	73143547	73143696	repressing	0.2798030	No CREM	-	0.0236998	0.1548834
ENSG00000100526	CDKN3	REM0649883	chr14	54320199	54320298	repressing	0.6933330	No CREM	-	0.0236737	0.0134648
ENSG00000198467	TPM2	REM2248498	chr9	35675852	35675951	activating	0.4390740	CREM0344053	5	0.0236715	3170425
ENSG00000115875	SRSF7	REM1269936	chr2	38691599	38691648	repressing	0.9014290	CREM0201971	3	0.0236399	0.0165145
ENSG00000164611	PTTG1	REM1884733	chr5	160366502	160366901	repressing	0.6192200	CREM0291348	5	0.0236327	0.103216
ENSG00000196924	FLNA	REM2400038	chrX	154429044	154429153	activating	0.2464800	No CREM	-	0.0236314	531072
ENSG00000115602	IL1RL1	REM1315339	chr2	102336102	102336351	activating	0.1664360	No CREM	-	0.0236149	1607815
ENSG00000108691	CCL2	REM0970746	chr17	34242698	34242797	repressing	0.3557220	No CREM	-	0.0235999	1975979
ENSG00000214548	MEG3	REM0692165	chr14	100693050	100693199	repressing	0.4337700	No CREM	-	0.0235561	0.4816745
ENSG00000148773	MKI67	REM0306092	chr10	128011999	128012658	repressing	0.1806140	No CREM	-	0.0235559	0.40551
ENSG00000144381	HSPD1	REM1368214	chr2	197514801	197514850	activating	0.3006580	CREM0216026	4	0.0235506	266599
ENSG00000106399	RPA3	REM2034389	chr7	7770858	7770997	repressing	0.7760760	No CREM	-	0.0235465	0.0
ENSG00000089685	BIRC5	REM1046858	chr17	78302996	78303255	repressing	0.8105930	No CREM	-	0.0235424	0.1020193
ENSG00000112081	SRSF3	REM1949560	chr6	36631903	36631952	activating	0.2504870	CREM0301361	4	0.0235293	9137715
ENSG00000184113	CLDN5	REM1499503	chr22	19429944	19430053	repressing	0.2167990	CREM0236134	3	0.0235184	0.0938325
ENSG00000142227	EMP3	REM1209835	chr19	48239899	48239948	repressing	0.2558250	CREM0192611	2	0.02349	0.0
ENSG00000185201	IFITM2	REM0310641	chr11	349501	349630	repressing	0.4773380	CREM0048190	5	0.0234751	0.1332595
ENSG00000167553	TUBA1C	REM0483398	chr12	49276736	49278405	repressing	0.1579630	CREM0075388	8	0.0234487	0.3373525
ENSG00000177410	ZFAS1	REM1446352	chr20	49231548	49232177	repressing	0.7382630	CREM0227937	15	0.0234471	0.1560095
ENSG00000156804	FBXO32	REM2211440	chr8	123499699	123499888	activating	0.9411140	No CREM	-	0.0234448	1963505
ENSG00000142871	CYR61	REM0085414	chr1	85626761	85626900	repressing	0.6678880	No CREM	-	0.0234401	0.0
ENSG00000122034	GTF3A	REM0578030	chr13	27508154	27508303	activating	0.9145760	No CREM	-	0.0234144	0.526823
ENSG00000171848	RRM2	REM1250739	chr2	10124698	10124757	activating	0.3564000	No CREM	-	0.0234044	290807
ENSG00000099901	RANBP1	REM1501227	chr22	20175358	20175547	repressing	0.7508750	CREM0236437	7	0.0234029	0.336456
ENSG00000148834	GSTO1	REM0292037	chr10	104320256	104320695	activating	0.7064140	CREM0045543	2	0.0234009	106419
ENSG00000142871	CYR61	REM0085207	chr1	85543551	85543850	activating	0.8280080	No CREM	-	0.023391	0.79288
ENSG00000187513	GJA4	REM0051983	chr1	34728998	34730747	repressing	10000000	CREM0008982	3	0.0233862	0.1224518
ENSG00000250303	RP11-356J5.12	REM0414686	chr11	112305659	112305848	repressing	0.8442650	No CREM	-	0.0233419	0.054324
ENSG00000132432	SEC61G	REM2064621	chr7	54848550	54848749	repressing	0.1182610	No CREM	-	0.0232847	0.001167
ENSG00000118680	MYL12B	REM1060077	chr18	3254699	3254848	activating	0.5052670	CREM0168039	5	0.0232783	2255555
ENSG00000148773	MKI67	REM0306094	chr10	128019099	128020658	repressing	0.1088010	No CREM	-	0.0232587	0.2465315
ENSG00000116161	CACYBP	REM0157000	chr1	174899163	174899252	activating	0.7282890	No CREM	-	0.0232571	0.7775515
ENSG00000069275	NUCKS1	REM0176862	chr1	205812949	205813048	activating	0.7199500	CREM0028556	7	0.0232406	128972
ENSG00000170017	ALCAM	REM1617546	chr3	105365249	105365348	repressing	0.5647480	No CREM	-	0.0232267	0.4579905
ENSG00000196924	FLNA	REM2399983	chrX	154420524	154420853	activating	0.0478526	CREM0364609	4	0.0232057	23733
ENSG00000072571	HMMR	REM1885619	chr5	163362803	163362902	repressing	0.7608140	CREM0291438	2	0.0231787	0.0
ENSG00000136238	RAC1	REM2032219	chr7	6321603	6322052	activating	0.8156560	CREM0312806	2	0.0231762	0.4957375
ENSG00000184113	CLDN5	REM1499798	chr22	19570304	19570603	repressing	0.2057720	CREM0236193	2	0.0231309	0.0
ENSG00000134285	FKBP11	REM0481944	chr12	48920648	48920957	repressing	0.3399780	No CREM	-	0.0231234	0.0752915
ENSG00000084207	GSTP1	REM0378501	chr11	67544595	67544694	repressing	0.5716620	No CREM	-	0.0231189	0.116702
ENSG00000167747	C19orf48	REM1219205	chr19	50794154	50794353	repressing	0.2494410	No CREM	-	0.0230877	0.4464335
ENSG00000163171	CDC42EP3	REM1268896	chr2	37837502	37837651	activating	0.5297570	No CREM	-	0.0230844	362719
ENSG00000167553	TUBA1C	REM0483477	chr12	49309906	49310055	repressing	0.1703380	CREM0075405	3	0.0230815	0.0
ENSG00000138448	ITGAV	REM1363445	chr2	186609255	186609294	activating	0.6659380	No CREM	-	0.0230228	235167
ENSG00000115053	NCL	REM1393287	chr2	231557901	231557950	activating	0.3096150	CREM0219577	4	0.0230036	1481024
ENSG00000134285	FKBP11	REM0482038	chr12	48941608	48941657	activating	0.2074070	CREM0075131	7	0.0230005	11115855
ENSG00000187608	ISG15	REM0002747	chr1	966948	967047	activating	0.4099140	CREM0000435	6	0.0229816	92486
ENSG00000099860	GADD45B	REM1112870	chr19	2533002	2533101	activating	0.2996690	No CREM	-	0.0229668	14293
ENSG00000133574	GIMAP4	REM2140934	chr7	150481647	150481806	repressing	0.5258750	No CREM	-	0.0229416	133957
ENSG00000196611	MMP1	REM0408249	chr11	102832050	102832249	repressing	0.7294150	CREM0063741	3	0.022922	0.745085
ENSG00000140988	RPS2	REM0808278	chr16	2015302	2015401	repressing	0.7130000	CREM0125738	8	0.0229133	0.103216
ENSG00000168899	VAMP5	REM1300889	chr2	85563448	85563607	repressing	0.3997310	CREM0206604	2	0.0229132	0.0768091
ENSG00000125868	DSTN	REM1415365	chr20	17514053	17514142	repressing	0.2891800	No CREM	-	0.0228916	0.343501
ENSG00000196923	PDLIM7	REM1895540	chr5	177468604	177468643	activating	0.3045660	CREM0292882	4	0.0228678	19118335
ENSG00000106366	SERPINE1	REM2101052	chr7	101070749	101070848	repressing	0.3308310	No CREM	-	0.0228595	0.1114735
ENSG00000136068	FLNB	REM1601551	chr3	58203100	58204399	repressing	0.4909760	CREM0252769	3	0.0228566	0.3764775
ENSG00000108106	UBE2S	REM1234383	chr19	55402405	55402904	repressing	0.2319960	CREM0196949	2	0.0228503	0.3977195
ENSG00000161011	SQSTM1	REM1898799	chr5	179858548	179858747	activating	0.0615844	CREM0293435	15	0.0228495	9095535
ENSG00000089685	BIRC5	REM1046830	chr17	78290056	78290185	repressing	0.7332330	CREM0165762	5	0.0228444	252208
ENSG00000235770	LINC00607	REM1380839	chr2	215923563	215924102	repressing	0.7213770	No CREM	-	0.022835	0.1367035
ENSG00000075420	FNDC3B	REM1664937	chr3	172012558	172013197	repressing	0.5456430	CREM0261564	2	0.0228294	0.301739
ENSG00000162458	FBLIM1	REM0022709	chr1	15861847	15862096	repressing	0.2806720	No CREM	-	0.022829	0.2709559
ENSG00000122952	ZWINT	REM0248124	chr10	56269148	56269227	repressing	0.9323770	No CREM	-	0.022801	0.0
ENSG00000078401	EDN1	REM1911223	chr6	12289053	12289402	repressing	0.3122200	No CREM	-	0.0227914	1038825
ENSG00000144366	GULP1	REM1364190	chr2	188625899	188626058	repressing	0.2909120	No CREM	-	0.0227694	0.213629
ENSG00000169715	MT1E	REM0871617	chr16	56530955	56531144	repressing	0.2558540	CREM0136054	2	0.0227687	0.0
ENSG00000132432	SEC61G	REM2064539	chr7	54771960	54772049	repressing	0.1614010	No CREM	-	0.022768	0.0
ENSG00000106399	RPA3	REM2034373	chr7	7761398	7761507	activating	0.4876000	CREM0313159	2	0.0227579	14155
ENSG00000181104	F2R	REM1822366	chr5	76624503	76624952	repressing	0.2315410	No CREM	-	0.0227527	0.1814165
ENSG00000250303	RP11-356J5.12	REM0414656	chr11	112272999	112273048	repressing	0.9375050	No CREM	-	0.0227321	0.0
ENSG00000163923	RPL39L	REM1676810	chr3	187028258	187028407	repressing	0.7215010	No CREM	-	0.0227313	0.2076907
ENSG00000051108	HERPUD1	REM0872719	chr16	56908808	56908857	repressing	0.8719090	CREM0136230	6	0.0227127	0.2102081
ENSG00000142871	CYR61	REM0085349	chr1	85598151	85598450	repressing	0.6811470	No CREM	-	0.0227105	0.1077112
ENSG00000115963	RND3	REM1342493	chr2	150526895	150526954	repressing	0.6365170	No CREM	-	0.0226579	10181935
ENSG00000151012	SLC7A11	REM1755566	chr4	138235597	138235646	repressing	0.5999090	No CREM	-	0.0226567	0.8258135
ENSG00000118508	RAB32	REM2010463	chr6	146450603	146450642	repressing	0.9628310	CREM0309734	2	0.0226469	0.0
ENSG00000136068	FLNB	REM1601516	chr3	58191150	58191649	repressing	0.9255960	CREM0252763	8	0.0226459	0.3460075
ENSG00000203706	SERTAD4-AS1	REM0181961	chr1	210147456	210147605	repressing	0.1342520	No CREM	-	0.0226448	0.0
ENSG00000198721	ECI2	REM1905667	chr6	4075009	4075048	repressing	0.5535540	CREM0294540	4	0.0226135	0.0
ENSG00000231500	RPS18	REM1942484	chr6	33180650	33182009	repressing	0.4920660	CREM0300148	19	0.0226029	0.244901
ENSG00000187513	GJA4	REM0052015	chr1	34748108	34748807	repressing	0.5256340	CREM0008987	2	0.0225887	0.1756825
ENSG00000135404	CD63	REM0496047	chr12	55784553	55784652	repressing	0.1528290	CREM0077655	4	0.0225789	0.0087967
ENSG00000169715	MT1E	REM0871880	chr16	56608605	56608654	activating	0.0908963	CREM0136099	4	0.0225662	287667
ENSG00000092969	TGFB2	REM0185452	chr1	218318235	218319294	repressing	0.3789960	No CREM	-	0.0225642	0.231333
ENSG00000116044	NFE2L2	REM1358863	chr2	177282755	177282994	activating	0.2870970	CREM0214912	6	0.0225296	218752
ENSG00000008517	IL32	REM0813839	chr16	3149797	3149946	activating	0.6599470	No CREM	-	0.022528	1607835
ENSG00000167552	TUBA1A	REM0483264	chr12	49235146	49235295	activating	0.6108730	CREM0075361	5	0.0224974	14774225
ENSG00000168393	DTYMK	REM1401713	chr2	241665202	241665351	repressing	0.8490860	CREM0220856	3	0.0224811	0.3919392
ENSG00000140092	FBLN5	REM0683770	chr14	91862852	91863411	repressing	0.2282550	No CREM	-	0.0224616	0.195177
ENSG00000187513	GJA4	REM0052079	chr1	34779598	34780997	repressing	0.3335950	No CREM	-	0.0224521	0.2401095
ENSG00000181104	F2R	REM1822581	chr5	76761253	76761452	repressing	0.2081530	No CREM	-	0.0224159	0.10555
ENSG00000250303	RP11-356J5.12	REM0414713	chr11	112321749	112321848	repressing	0.6058200	CREM0064572	10	0.0224077	0.421682
ENSG00000171848	RRM2	REM1250501	chr2	10050328	10050547	repressing	0.2257470	No CREM	-	0.0223764	0.144064
ENSG00000084207	GSTP1	REM0378442	chr11	67529545	67529594	repressing	0.5397880	CREM0059025	24	0.0223735	0.0247719
ENSG00000198431	TXNRD1	REM0533043	chr12	104134949	104135248	activating	0.1070360	No CREM	-	0.0223677	20123
ENSG00000128340	RAC2	REM1529528	chr22	37268251	37268350	repressing	0.4086780	CREM0241330	2	0.0223539	0.103216
ENSG00000115380	EFEMP1	REM1280670	chr2	55785497	55785606	repressing	0.7118550	No CREM	-	0.0223515	0.118824
ENSG00000188643	S100A16	REM0128106	chr1	153541196	153541445	repressing	0.5688360	No CREM	-	0.0223482	0.257781
ENSG00000278217	MALAT1	REM0372714	chr11	65588354	65588503	activating	0.3525800	CREM0058047	2	0.0223476	5651485
ENSG00000203706	SERTAD4-AS1	REM0182114	chr1	210306956	210306995	repressing	0.2894430	CREM0029405	3	0.0223289	0.0
ENSG00000198399	ITSN2	REM1257437	chr2	24359904	24359953	activating	0.5829040	No CREM	-	0.0222971	489965
ENSG00000232995	RGS5	REM0148939	chr1	163412305	163412344	repressing	0.6653550	No CREM	-	0.0222956	0.0
ENSG00000163923	RPL39L	REM1676877	chr3	187206398	187206847	repressing	0.8376050	No CREM	-	0.0222941	0.224413
ENSG00000228716	DHFR	REM1826425	chr5	80622708	80623057	repressing	0.3842030	CREM0283233	5	0.0222779	0.129796
ENSG00000152377	SPOCK1	REM1858816	chr5	137641298	137641457	activating	0.1814650	No CREM	-	0.0222543	4587475
ENSG00000120708	TGFBI	REM1858187	chr5	136123755	136123854	repressing	0.3140050	CREM0287425	4	0.0222342	0.3189841
ENSG00000132432	SEC61G	REM2064551	chr7	54783000	54783149	repressing	0.4628110	No CREM	-	0.0221938	0.2105605
ENSG00000144366	GULP1	REM1364090	chr2	188240749	188240998	repressing	0.3019040	No CREM	-	0.022188	0.0842245
ENSG00000189159	HN1	REM1038736	chr17	75056858	75056897	repressing	0.8934760	No CREM	-	0.0221815	0.233404
ENSG00000100311	PDGFB	REM1535107	chr22	39282449	39282498	repressing	0.4258690	CREM0242402	4	0.0221799	0.224068
ENSG00000140092	FBLN5	REM0683691	chr14	91774402	91774501	repressing	0.5659770	No CREM	-	0.0221668	0.5544735
ENSG00000140941	MAP1LC3B	REM0909062	chr16	87498305	87498344	repressing	0.2614970	No CREM	-	0.0221664	0.0
ENSG00000118523	CTGF	REM2000933	chr6	131976596	131976755	activating	0.4536070	No CREM	-	0.022151	1238627
ENSG00000167553	TUBA1C	REM0482982	chr12	49156206	49156735	repressing	0.4195910	CREM0075302	2	0.0221462	0.2353215
ENSG00000235770	LINC00607	REM1380647	chr2	215728753	215728852	repressing	0.7851370	No CREM	-	0.0221367	0.5471805
ENSG00000150687	PRSS23	REM0399882	chr11	87036249	87036298	activating	0.6292590	CREM0062688	3	0.0221278	5468
ENSG00000164692	COL1A2	REM2091582	chr7	94496951	94497050	repressing	0.3110350	No CREM	-	0.0221175	0.0
ENSG00000138448	ITGAV	REM1363429	chr2	186595545	186595654	activating	0.6074100	CREM0215427	2	0.0221163	3407285
ENSG00000163584	RPL22L1	REM1664249	chr3	170903555	170903654	repressing	0.7165970	No CREM	-	0.0220946	0.0
ENSG00000134057	CCNB1	REM1814359	chr5	69089200	69089349	activating	0.8269900	No CREM	-	0.0220925	0.6388335
ENSG00000084207	GSTP1	REM0378924	chr11	67674905	67674954	repressing	0.6695870	No CREM	-	0.0220791	0.0165145
ENSG00000148834	GSTO1	REM0291733	chr10	104216246	104216445	repressing	0.8213120	No CREM	-	0.0220675	0.120955
ENSG00000108106	UBE2S	REM1234310	chr19	55380055	55380254	repressing	0.1595470	CREM0196937	2	0.0220514	0.1513497
ENSG00000167004	PDIA3	REM0730493	chr15	43791002	43791151	repressing	0.0799721	CREM0113083	2	0.0220382	0.1540465
ENSG00000136068	FLNB	REM1601301	chr3	57936050	57936399	activating	0.4379790	No CREM	-	0.0220167	0.607067
ENSG00000173141	MRPL57	REM0571889	chr13	21131995	21132154	repressing	0.8211210	No CREM	-	0.022016	0.2071061
ENSG00000145817	YIPF5	REM1871111	chr5	144072599	144072798	repressing	0.5567990	CREM0289321	5	0.0220151	0.2178535
ENSG00000142798	HSPG2	REM0030693	chr1	22019045	22019094	repressing	0.3855590	CREM0005160	2	0.0220133	0.388092
ENSG00000176890	TYMS	REM1058400	chr18	733494	733603	repressing	0.2080940	CREM0167794	8	0.0220095	0.0063656
ENSG00000132432	SEC61G	REM2064513	chr7	54745250	54745349	repressing	0.2502580	No CREM	-	0.0220051	0.2401363
ENSG00000165092	ALDH1A1	REM2265908	chr9	72951952	72952201	repressing	0.8942890	CREM0346543	3	0.0219871	0.5023747
ENSG00000117143	UAP1	REM0148206	chr1	162699506	162699545	repressing	0.7593180	CREM0024375	2	0.0219775	0.233404
ENSG00000203706	SERTAD4-AS1	REM0182004	chr1	210206856	210206895	repressing	0.1875090	No CREM	-	0.0219775	0.0
ENSG00000112414	ADGRG6	REM2008206	chr6	142482894	142483093	repressing	0.9453310	No CREM	-	0.0219447	0.219918
ENSG00000142227	EMP3	REM1209885	chr19	48253049	48253148	repressing	0.1986770	No CREM	-	0.0219389	0.12137
ENSG00000168209	DDIT4	REM0257788	chr10	72297300	72297499	repressing	0.7057810	CREM0040080	4	0.0219352	821768
ENSG00000122786	CALD1	REM2125938	chr7	134850352	134850451	activating	0.9454860	No CREM	-	0.0219292	11781905
ENSG00000078401	EDN1	REM1911225	chr6	12289903	12290002	activating	0.3922770	No CREM	-	0.0219176	477778
ENSG00000136603	SKIL	REM1663733	chr3	170422598	170423047	repressing	0.2879300	CREM0261413	3	0.0219115	0.358923
ENSG00000170312	CDK1	REM0249578	chr10	60736751	60738330	repressing	0.1473720	No CREM	-	0.0219067	0.2746145
ENSG00000090339	ICAM1	REM1131195	chr19	10336835	10337004	repressing	10000000	CREM0178860	2	0.0218568	0.1591415
ENSG00000156804	FBXO32	REM2211625	chr8	123640649	123640748	activating	0.7481120	CREM0338767	7	0.0218539	150118
ENSG00000138835	RGS3	REM2294047	chr9	113493001	113493200	activating	0.7893150	No CREM	-	0.0218242	3343635
ENSG00000149591	TAGLN	REM0419120	chr11	117249601	117250450	repressing	0.8892180	CREM0065252	9	0.021815	0.2603135
ENSG00000084207	GSTP1	REM0378537	chr11	67558155	67558304	activating	0.6833080	CREM0059040	11	0.0218119	611281
ENSG00000189159	HN1	REM1039251	chr17	75150648	75150847	repressing	0.5729250	CREM0164360	5	0.0218012	0.2917555
ENSG00000088325	TPX2	REM1425250	chr20	31687851	31688200	repressing	0.7976060	CREM0224387	2	0.021797	0.2397755
ENSG00000090339	ICAM1	REM1131224	chr19	10342295	10342404	repressing	0.7919960	CREM0178867	18	0.0217943	0.1348181
ENSG00000176890	TYMS	REM1057990	chr18	624144	624253	activating	0.2717750	CREM0167721	4	0.0217924	174363
ENSG00000139289	PHLDA1	REM0516883	chr12	76083947	76084106	activating	0.1872580	No CREM	-	0.0217724	360384
ENSG00000123689	G0S2	REM0181551	chr1	209729000	209729099	repressing	0.5889840	CREM0029324	5	0.0217612	0.1114735
ENSG00000162458	FBLIM1	REM0022699	chr1	15856297	15856606	repressing	0.3520170	No CREM	-	0.0217596	0.2347291
ENSG00000084207	GSTP1	REM0378719	chr11	67606405	67606544	activating	0.4232190	CREM0059081	2	0.0217396	58488
ENSG00000228495	LINC01013	REM2001092	chr6	132067095	132067354	repressing	0.0579916	CREM0308517	2	0.0217268	0.2638773
ENSG00000129562	DAD1	REM0625423	chr14	22560005	22560104	repressing	0.6489670	No CREM	-	0.021725	0.0
ENSG00000099977	DDT	REM1511038	chr22	24000205	24000704	repressing	0.0759816	CREM0238214	4	0.0217041	0.299188
ENSG00000135404	CD63	REM0495593	chr12	55688003	55688652	repressing	0.4179350	CREM0077580	4	0.0216982	0.240349
ENSG00000123689	G0S2	REM0181418	chr1	209675150	209675199	activating	0.0606382	CREM0029297	6	0.0216967	1274715
ENSG00000135046	ANXA1	REM2265954	chr9	73069757	73070256	repressing	0.7084520	No CREM	-	0.0216831	0.116702
ENSG00000204262	COL5A2	REM1364323	chr2	189238906	189239045	repressing	0.1960250	No CREM	-	0.021649	0.0
ENSG00000069275	NUCKS1	REM0176908	chr1	205840819	205841158	activating	0.5429520	No CREM	-	0.021642	2705575
ENSG00000163923	RPL39L	REM1676897	chr3	187258948	187259497	activating	0.8993740	No CREM	-	0.021642	0.662012
ENSG00000278217	MALAT1	REM0371745	chr11	65452354	65452503	repressing	0.4228250	CREM0057886	2	0.0216334	0.0778015
ENSG00000196923	PDLIM7	REM1895757	chr5	177520454	177520653	repressing	0.1586870	No CREM	-	0.0216332	0.0485115
ENSG00000082515	MRPL22	REM1880998	chr5	155052000	155052149	repressing	0.8406390	No CREM	-	0.0216017	0.2181755
ENSG00000129562	DAD1	REM0625655	chr14	22628705	22628904	repressing	10000000	No CREM	-	0.0215981	0.116702
ENSG00000204392	LSM2	REM1936650	chr6	31769846	31769895	repressing	0.2582670	CREM0299166	10	0.0215875	0.6049815
ENSG00000161011	SQSTM1	REM1898867	chr5	179877198	179877747	repressing	0.1205510	CREM0293447	4	0.0215789	0.1823375
ENSG00000125968	ID1	REM1425287	chr20	31701603	31701702	repressing	0.0991601	CREM0224396	3	0.0215769	0.116702
ENSG00000173207	CKS1B	REM0132458	chr1	154999253	154999302	activating	0.5910680	No CREM	-	0.0215608	195032
ENSG00000173141	MRPL57	REM0571811	chr13	21076645	21076654	repressing	0.5477230	CREM0089488	3	0.0215014	0.439836
ENSG00000171848	RRM2	REM1250749	chr2	10133348	10133497	repressing	0.4515430	CREM0199363	3	0.0214948	0.4267165
ENSG00000138772	ANXA3	REM1729195	chr4	78521299	78521518	activating	0.6010900	No CREM	-	0.0214911	11210845
ENSG00000051108	HERPUD1	REM0872603	chr16	56849798	56849897	repressing	0.9441120	CREM0136209	4	0.0214903	0.233404
ENSG00000143248	RGS5	REM0148469	chr1	163058451	163058750	repressing	0.5902890	No CREM	-	0.0214843	0.215423
ENSG00000167553	TUBA1C	REM0483128	chr12	49198596	49198735	repressing	0.2510730	CREM0075332	8	0.0214726	0.275379
ENSG00000185201	IFITM2	REM0310567	chr11	332801	333300	repressing	0.5362870	CREM0048173	7	0.0214319	0.280085
ENSG00000169715	MT1E	REM0872297	chr16	56682455	56682504	activating	0.3869290	CREM0136157	9	0.0214142	2133355
ENSG00000072110	ACTN1	REM0664848	chr14	69014003	69014092	repressing	0.6497520	No CREM	-	0.0214133	0.8365895
ENSG00000211455	STK38L	REM0467192	chr12	27396348	27396497	repressing	10000000	CREM0072805	2	0.0213931	0.2202845
ENSG00000138772	ANXA3	REM1729171	chr4	78476499	78476698	activating	0.4455880	No CREM	-	0.0213874	1402765
ENSG00000232995	RGS5	REM0148787	chr1	163303695	163304194	repressing	0.4424800	CREM0024469	4	0.0213817	0.2254165
ENSG00000136603	SKIL	REM1663530	chr3	170275398	170275677	repressing	0.6996140	No CREM	-	0.0213753	0.1378116
ENSG00000131370	SH3BP5	REM1562249	chr3	15326703	15326852	repressing	0.7010740	CREM0246609	3	0.0213725	0.359282
ENSG00000162980	ARL5A	REM1343089	chr2	151692404	151692693	repressing	0.6554600	No CREM	-	0.0213608	0.0
ENSG00000134291	TMEM106C	REM0479516	chr12	47963599	47963658	activating	0.1281330	CREM0074660	8	0.0213436	5150415
ENSG00000164294	GPX8	REM1805690	chr5	55064958	55065147	repressing	0.9196370	CREM0280318	3	0.0213422	0.0
ENSG00000108691	CCL2	REM0970879	chr17	34339298	34339397	repressing	0.7627740	No CREM	-	0.0213225	0.226402
ENSG00000145386	CCNA2	REM1750110	chr4	121764694	121764893	activating	0.4282330	CREM0273349	5	0.0213224	6493295
ENSG00000106355	LSM5	REM2049768	chr7	32433152	32433251	repressing	0.9932830	No CREM	-	0.0213209	0.1052805
ENSG00000156804	FBXO32	REM2211360	chr8	123450249	123450498	activating	0.7333150	CREM0338738	7	0.0213197	1470345
ENSG00000139318	DUSP6	REM0521851	chr12	89351552	89351801	activating	0.2717400	CREM0081540	10	0.0213074	568394
ENSG00000044574	HSPA5	REM2302418	chr9	125155903	125156252	repressing	0.8295370	No CREM	-	0.0212864	0.066687
ENSG00000073756	PTGS2	REM0164934	chr1	186650751	186650850	repressing	0.6431170	No CREM	-	0.021281	0.103216
ENSG00000228716	DHFR	REM1826671	chr5	80707908	80708047	activating	0.0777268	No CREM	-	0.0212649	204641
ENSG00000196611	MMP1	REM0408090	chr11	102715450	102715499	repressing	0.3488290	No CREM	-	0.0212492	0.0
ENSG00000131477	RAMP2	REM0990173	chr17	42759357	42759446	repressing	0.1360260	CREM0156033	2	0.0212462	0.0
ENSG00000132341	RAN	REM0563241	chr12	130835749	130835878	activating	0.6804550	CREM0088017	2	0.0212405	0.814046
ENSG00000156804	FBXO32	REM2211623	chr8	123640549	123640648	activating	0.4721790	CREM0338767	7	0.0212293	7869765
ENSG00000106366	SERPINE1	REM2101618	chr7	101187899	101188448	repressing	0.2923730	No CREM	-	0.0212272	0.183611
ENSG00000168994	PXDC1	REM1904937	chr6	3786004	3786053	repressing	0.5519040	No CREM	-	0.0212208	0.0140042
ENSG00000189403	HMGB1	REM0579674	chr13	30375954	30376053	repressing	0.6070690	CREM0090649	8	0.0212141	0.0
ENSG00000149591	TAGLN	REM0419317	chr11	117303451	117303700	repressing	0.3894260	CREM0065292	2	0.0211894	0.123859
ENSG00000137801	THBS1	REM0720383	chr15	39556759	39556908	repressing	0.6851440	CREM0111246	9	0.0211522	0.204413
ENSG00000116044	NFE2L2	REM1358706	chr2	177245755	177245854	activating	0.8007130	No CREM	-	0.0211311	0.636932
ENSG00000130513	GDF15	REM1155932	chr19	18399301	18399400	repressing	0.5223820	CREM0183110	4	0.0210975	0.116702
ENSG00000181104	F2R	REM1822573	chr5	76745443	76745502	repressing	0.4190990	No CREM	-	0.0210914	0.7665285
ENSG00000188290	HES4	REM0002731	chr1	963352	963551	repressing	0.6711850	CREM0000433	6	0.0210748	0.226526
ENSG00000159335	PTMS	REM0443720	chr12	6698106	6698505	repressing	0.1221250	CREM0069076	7	0.0210589	0.474159
ENSG00000231500	RPS18	REM1942946	chr6	33240800	33241549	repressing	0.6968300	CREM0300190	14	0.0210551	0.214175
ENSG00000145386	CCNA2	REM1750107	chr4	121762444	121762503	activating	0.5762540	No CREM	-	0.0210478	240696
ENSG00000179218	CALR	REM1140903	chr19	12881348	12881397	activating	0.6311190	CREM0180362	2	0.0210443	186067
ENSG00000142798	HSPG2	REM0030546	chr1	21924645	21924804	activating	0.3791250	CREM0005130	2	0.0210398	7860495
ENSG00000023608	SNAPC1	REM0658337	chr14	61808207	61808296	repressing	0.8946760	No CREM	-	0.0210223	0.0
ENSG00000136603	SKIL	REM1663547	chr3	170289678	170290097	repressing	0.5614500	No CREM	-	0.0210148	0.2435307
ENSG00000198467	TPM2	REM2248570	chr9	35688352	35688601	activating	0.9482320	CREM0344062	13	0.0210043	1621285
ENSG00000149591	TAGLN	REM0419077	chr11	117237321	117237550	repressing	0.1844940	CREM0065242	4	0.0210017	0.0269259
ENSG00000211455	STK38L	REM0467087	chr12	27266998	27267247	repressing	0.8468430	No CREM	-	0.0209749	0.0388092
ENSG00000137801	THBS1	REM0720247	chr15	39483149	39483198	repressing	0.7157990	No CREM	-	0.0209645	0.0
ENSG00000187608	ISG15	REM0002794	chr1	984558	984607	repressing	0.3763020	CREM0000444	3	0.0209613	0.2102081
ENSG00000232995	RGS5	REM0148739	chr1	163273945	163274054	repressing	0.7389290	CREM0024458	4	0.0209577	0.2418915
ENSG00000122952	ZWINT	REM0248148	chr10	56313908	56313957	repressing	0.9495080	No CREM	-	0.0209463	0.0
ENSG00000117143	UAP1	REM0147949	chr1	162463956	162464495	repressing	0.5863900	CREM0024334	4	0.020941	0.103735
ENSG00000144366	GULP1	REM1364152	chr2	188500899	188500998	repressing	0.2505460	No CREM	-	0.0209397	0.103216
ENSG00000140416	TPM1	REM0750169	chr15	63077152	63077851	repressing	0.5320640	CREM0116230	2	0.0209373	0.1442274
ENSG00000138180	CEP55	REM0276892	chr10	93507302	93507851	repressing	0.3517700	CREM0043045	6	0.020933	0.120804
ENSG00000189159	HN1	REM1039625	chr17	75235658	75236197	repressing	0.3075510	CREM0164438	5	0.0209315	0.3142435
ENSG00000171848	RRM2	REM1250532	chr2	10057998	10058057	repressing	0.7609940	CREM0199318	5	0.0209307	0.8985175
ENSG00000162458	FBLIM1	REM0022318	chr1	15711997	15712246	activating	0.8770510	No CREM	-	0.0209187	0.641322
ENSG00000198431	TXNRD1	REM0533298	chr12	104313959	104314298	repressing	0.7586860	CREM0083243	2	0.0208863	0.198012
ENSG00000203706	SERTAD4-AS1	REM0182027	chr1	210235456	210235805	activating	0.1305730	CREM0029394	3	0.0208619	0.8540335
ENSG00000163171	CDC42EP3	REM1268813	chr2	37776202	37776351	activating	0.7767370	CREM0201792	3	0.0208559	290684
ENSG00000158710	TAGLN2	REM0140939	chr1	159833357	159833396	activating	0.5552120	No CREM	-	0.0208552	0.852699
ENSG00000142871	CYR61	REM0085447	chr1	85643151	85643200	activating	0.8089990	No CREM	-	0.0208517	0.906647
ENSG00000141526	SLC16A3	REM1054955	chr17	82281257	82281356	repressing	0.7761530	No CREM	-	0.0208498	0.309648
ENSG00000073756	PTGS2	REM0165037	chr1	186762501	186762750	repressing	0.1931260	CREM0026844	6	0.0208439	0.123859
ENSG00000178922	HYI	REM0064349	chr1	43395003	43395102	repressing	0.6833020	CREM0011172	3	0.020842	0.12137
ENSG00000090339	ICAM1	REM1130731	chr19	10271205	10271404	repressing	0.5267550	CREM0178801	18	0.0208391	0.9149245
ENSG00000134057	CCNB1	REM1814394	chr5	69106950	69107009	repressing	0.8437170	CREM0281394	4	0.0208389	0.260323
ENSG00000228716	DHFR	REM1826478	chr5	80650158	80650207	activating	0.2340610	CREM0283245	16	0.0208381	2149475
ENSG00000129562	DAD1	REM0625534	chr14	22582905	22583044	repressing	0.9482140	CREM0097003	2	0.0208125	0.1415535
ENSG00000133574	GIMAP4	REM2140945	chr7	150484147	150484406	activating	0.4559910	CREM0328803	5	0.0208041	376347
ENSG00000150938	CRIM1	REM1267263	chr2	36377196	36377305	activating	0.8556690	CREM0201559	3	0.0207962	276515
ENSG00000168899	VAMP5	REM1301289	chr2	85644358	85644407	activating	0.8047450	CREM0206669	8	0.0207918	0.412864
ENSG00000175471	MCTP1	REM1833381	chr5	95277551	95277600	activating	0.6383780	No CREM	-	0.0207745	0.8796725
ENSG00000072571	HMMR	REM1885980	chr5	163552503	163552552	repressing	0.6398830	CREM0291507	2	0.0207668	0.0
ENSG00000120708	TGFBI	REM1857869	chr5	135962505	135962644	repressing	0.5270250	CREM0287369	3	0.0207541	0.0733555
ENSG00000221968	FADS3	REM0362381	chr11	61934549	61934948	repressing	0.6880420	CREM0056225	2	0.0207526	0.109959
ENSG00000122641	INHBA	REM2057159	chr7	41799248	41799547	repressing	0.1285600	No CREM	-	0.0207409	0.146612
ENSG00000145817	YIPF5	REM1871304	chr5	144268299	144268398	repressing	0.9468800	No CREM	-	0.0207334	0.1114735
ENSG00000115602	IL1RL1	REM1315330	chr2	102331302	102331451	repressing	0.4080440	No CREM	-	0.0207119	0.383605
ENSG00000136238	RAC1	REM2032228	chr7	6332653	6332702	repressing	0.1732380	No CREM	-	0.0206961	0.0
ENSG00000151012	SLC7A11	REM1755527	chr4	138192457	138192796	repressing	0.3388600	No CREM	-	0.0206925	0.0279291
ENSG00000134291	TMEM106C	REM0479480	chr12	47954149	47954398	repressing	0.8521960	CREM0074656	25	0.0206863	0.217005
ENSG00000006327	TNFRSF12A	REM0813437	chr16	3077245	3077344	repressing	0.4395310	CREM0126594	39	0.0206798	0.194046
ENSG00000075218	GTSE1	REM1545900	chr22	46223701	46223850	repressing	0.5451860	CREM0244166	4	0.0206737	0.206432
ENSG00000136603	SKIL	REM1663857	chr3	170489058	170489107	repressing	0.5571330	No CREM	-	0.0206635	0.2007275
ENSG00000171848	RRM2	REM1250447	chr2	10038408	10038597	repressing	0.3229140	No CREM	-	0.0206493	0.3510775
ENSG00000134285	FKBP11	REM0481924	chr12	48915198	48915407	activating	0.3231770	CREM0075113	8	0.0206293	1331515
ENSG00000072110	ACTN1	REM0664514	chr14	68841303	68841542	repressing	0.4655990	CREM0102725	5	0.020624	0.4215095
ENSG00000197958	RPL12	REM2304167	chr9	127498354	127498643	repressing	0.6802560	CREM0352014	3	0.0206154	0.366084
ENSG00000135486	HNRNPA1	REM0494273	chr12	54315843	54316192	repressing	0.5321060	CREM0077357	4	0.0206153	0.3171565
ENSG00000101608	MYL12A	REM1059831	chr18	3162201	3162250	activating	0.4056120	No CREM	-	0.0206122	199275
ENSG00000198431	TXNRD1	REM0533159	chr12	104211499	104211778	repressing	0.5304530	CREM0083223	2	0.0206111	0.1843145
ENSG00000177410	ZFAS1	REM1446626	chr20	49324058	49324177	repressing	0.3339560	No CREM	-	0.0206072	0.663888
ENSG00000140988	RPS2	REM0808029	chr16	1973202	1973401	repressing	0.5103910	CREM0125694	5	0.0205974	0.1604
ENSG00000150938	CRIM1	REM1267356	chr2	36457496	36457605	activating	0.6862430	CREM0201573	2	0.0205968	225793
ENSG00000196611	MMP1	REM0408132	chr11	102730350	102730399	repressing	0.3121140	No CREM	-	0.0205937	0.6591935
ENSG00000168994	PXDC1	REM1904822	chr6	3703954	3704193	repressing	0.6301180	No CREM	-	0.0205873	0.180685
ENSG00000100526	CDKN3	REM0649879	chr14	54308599	54308698	repressing	0.5621220	No CREM	-	0.0205566	0.112034
ENSG00000196611	MMP1	REM0408113	chr11	102723000	102723149	repressing	0.5943080	No CREM	-	0.020552	0.215423
ENSG00000074695	LMAN1	REM1094241	chr18	59324003	59324202	repressing	0.5928020	CREM0172792	5	0.0205388	0.2328646
ENSG00000123416	TUBA1B	REM0482972	chr12	49150902	49151101	repressing	0.6316590	CREM0075299	3	0.0205343	0.2694615
ENSG00000184840	TMED9	REM1895862	chr5	177552648	177552757	repressing	0.9753520	No CREM	-	0.0205262	0.125736
ENSG00000196924	FLNA	REM2399503	chrX	154314524	154315253	repressing	0.3459560	CREM0364527	3	0.0205211	0.153435
ENSG00000211772	TRBC2	REM2133965	chr7	142811351	142811450	repressing	0.6094190	No CREM	-	0.0205139	1539425
ENSG00000168899	VAMP5	REM1301403	chr2	85671648	85671797	repressing	10000000	CREM0206691	2	0.0205106	0.3724495
ENSG00000084207	GSTP1	REM0378765	chr11	67620645	67620844	repressing	0.6172450	CREM0059090	2	0.0205071	0.1618261
ENSG00000203706	SERTAD4-AS1	REM0182017	chr1	210228456	210228495	repressing	0.1703460	No CREM	-	0.0205064	0.0
ENSG00000006327	TNFRSF12A	REM0812905	chr16	3022345	3022394	activating	0.4854660	CREM0126544	26	0.0205024	8020455
ENSG00000170558	CDH2	REM1077551	chr18	28175606	28176155	activating	0.5012040	No CREM	-	0.0204998	7023575
ENSG00000125148	MT2A	REM0872181	chr16	56663349	56663898	repressing	0.0715177	CREM0136138	8	0.0204983	0.1454175
ENSG00000138778	CENPE	REM1740404	chr4	103043806	103044355	repressing	0.1784970	No CREM	-	0.0204879	0.129489
ENSG00000169756	LIMS1	REM1318626	chr2	108731045	108731154	repressing	0.6903070	CREM0209253	6	0.0204777	0.0
ENSG00000221968	FADS3	REM0362368	chr11	61927059	61927348	repressing	0.6159820	CREM0056222	2	0.0204619	0.1191165
ENSG00000164111	ANXA5	REM1750136	chr4	121777955	121778004	activating	0.1815000	No CREM	-	0.0204572	626912
ENSG00000134291	TMEM106C	REM0479410	chr12	47935199	47935248	activating	0.0501023	CREM0074638	2	0.0204476	979342
ENSG00000140941	MAP1LC3B	REM0909019	chr16	87479455	87479594	repressing	0.3899340	CREM0142137	2	0.0204313	0.0
ENSG00000163453	IGFBP7	REM1718741	chr4	57066193	57066242	activating	0.9597370	No CREM	-	0.0204186	1348225
ENSG00000122641	INHBA	REM2056978	chr7	41580698	41580857	activating	0.1068780	No CREM	-	0.0204009	12423275
ENSG00000145817	YIPF5	REM1871261	chr5	144218009	144218048	activating	0.7286710	CREM0289334	3	0.0203983	0.852699
ENSG00000075420	FNDC3B	REM1665215	chr3	172446858	172447207	repressing	0.5106410	No CREM	-	0.0203896	0.1000305
ENSG00000196611	MMP1	REM0408223	chr11	102807050	102807099	repressing	0.5706100	No CREM	-	0.0203761	0.2422006
ENSG00000176890	TYMS	REM1057997	chr18	625004	625053	repressing	0.3560340	CREM0167723	6	0.0203754	0.0263902
ENSG00000135046	ANXA1	REM2265955	chr9	73071707	73071746	repressing	0.5851560	No CREM	-	0.0203584	0.0
ENSG00000144381	HSPD1	REM1368223	chr2	197515451	197515650	activating	0.3979440	CREM0216027	10	0.0203513	11081215
ENSG00000126787	DLGAP5	REM0651291	chr14	55236112	55236201	repressing	0.2272330	No CREM	-	0.020334	0.0
ENSG00000181852	RNF41	REM0497775	chr12	56200355	56200444	repressing	0.7342990	CREM0077968	2	0.0203307	0.206432
ENSG00000137804	NUSAP1	REM0725691	chr15	41333454	41333793	activating	0.6878820	CREM0112220	19	0.0203259	28818
ENSG00000187513	GJA4	REM0052204	chr1	34832008	34832097	repressing	0.3722910	No CREM	-	0.0203164	0.2101435
ENSG00000165092	ALDH1A1	REM2265806	chr9	72820662	72821851	repressing	0.8563160	CREM0346531	2	0.0203147	0.2435365
ENSG00000189403	HMGB1	REM0580270	chr13	30690854	30690903	repressing	0.9646920	CREM0090754	2	0.0203081	1124423
ENSG00000168994	PXDC1	REM1904881	chr6	3750544	3750613	activating	0.5096310	CREM0294396	4	0.0203058	150591
ENSG00000128951	DUT	REM0735161	chr15	48307801	48308000	repressing	0.7620580	No CREM	-	0.0202967	0.051608
ENSG00000113140	SPARC	REM1878968	chr5	151756796	151757005	repressing	0.3983440	CREM0290541	3	0.0202872	0.1136883
ENSG00000169429	CXCL8	REM1723660	chr4	73666156	73666205	activating	0.3883620	No CREM	-	0.0202694	346485
ENSG00000148834	GSTO1	REM0291960	chr10	104303056	104303245	repressing	0.7617690	No CREM	-	0.0202692	0.350106
ENSG00000082515	MRPL22	REM1880934	chr5	154984300	154984499	repressing	0.8267430	No CREM	-	0.0202591	0.1760852
ENSG00000066279	ASPM	REM0167920	chr1	197225498	197225747	activating	0.8090360	CREM0027112	6	0.0202354	2637905
ENSG00000196611	MMP1	REM0408213	chr11	102801920	102802049	repressing	0.1784040	CREM0063735	4	0.0202316	0.0
ENSG00000163661	PTX3	REM1657374	chr3	157436649	157436788	repressing	0.1152510	No CREM	-	0.0202133	3495645
ENSG00000106399	RPA3	REM2034411	chr7	7791248	7791397	activating	0.7178140	No CREM	-	0.0201897	1306045
ENSG00000138180	CEP55	REM0276791	chr10	93452452	93452501	activating	0.2695600	No CREM	-	0.0201878	1499555
ENSG00000130520	LSM4	REM1155789	chr19	18368550	18368699	repressing	0.0915129	CREM0183085	5	0.0201832	0.223037
ENSG00000235770	LINC00607	REM1380663	chr2	215737253	215737562	repressing	0.5168610	CREM0217757	2	0.0201816	0.1475715
ENSG00000124795	DEK	REM1915184	chr6	18256608	18256647	repressing	0.7806410	No CREM	-	0.0201586	0.0
ENSG00000182809	CRIP2	REM0700328	chr14	105528402	105528451	activating	0.9266330	CREM0108461	3	0.0201482	119235
ENSG00000138772	ANXA3	REM1729178	chr4	78486899	78487158	activating	0.4716750	No CREM	-	0.0201436	220874
ENSG00000142227	EMP3	REM1210437	chr19	48415199	48415398	repressing	0.2286970	CREM0192726	15	0.0201404	0.4618495
ENSG00000112414	ADGRG6	REM2008115	chr6	142293254	142293353	repressing	0.9948240	No CREM	-	0.0201388	0.116702
ENSG00000023608	SNAPC1	REM0658443	chr14	61890997	61891096	repressing	0.9201610	No CREM	-	0.020126	0.107366
ENSG00000137801	THBS1	REM0720535	chr15	39599079	39599558	repressing	0.6851110	CREM0111273	7	0.0201218	0.41739
ENSG00000168994	PXDC1	REM1904982	chr6	3812754	3812953	repressing	0.2157400	CREM0294412	3	0.0201211	0.481054
ENSG00000132432	SEC61G	REM2064399	chr7	54658650	54658699	activating	0.0750198	No CREM	-	0.0201207	0.892642
ENSG00000116161	CACYBP	REM0157054	chr1	174925163	174925302	repressing	0.8062080	No CREM	-	0.0200887	0.19311
ENSG00000163191	S100A11	REM0127272	chr1	151937746	151937905	repressing	0.6044970	CREM0020748	2	0.0200847	0.0
ENSG00000165092	ALDH1A1	REM2265912	chr9	72952852	72953001	repressing	0.7964240	No CREM	-	0.0200649	0.3649665
ENSG00000130816	DNMT1	REM1130673	chr19	10265445	10265554	repressing	0.2292120	CREM0178792	8	0.0200486	1134915
ENSG00000150938	CRIM1	REM1267440	chr2	36617046	36617155	repressing	0.8888600	No CREM	-	0.0200325	0.116702
ENSG00000126458	RRAS	REM1215664	chr19	49640902	49640951	activating	0.6183740	No CREM	-	0.0200045	126906
ENSG00000163110	PDLIM5	REM1737240	chr4	94560207	94560356	activating	0.2563330	No CREM	-	0.0199967	11215015
ENSG00000159335	PTMS	REM0443989	chr12	6821606	6821805	activating	0.3096200	CREM0069130	3	0.0199838	105701
ENSG00000140092	FBLN5	REM0683781	chr14	91870252	91870451	repressing	0.5975420	CREM0105812	2	0.0199761	0.103216
ENSG00000167004	PDIA3	REM0730001	chr15	43681602	43681901	repressing	0.0878898	CREM0113005	5	0.0199735	0.0732161
ENSG00000123240	OPTN	REM0220738	chr10	13121449	13121648	activating	0.2261850	CREM0034993	2	0.0199708	15931
ENSG00000278217	MALAT1	REM0372519	chr11	65558104	65558153	activating	0.1811070	CREM0058005	5	0.0199686	645565
ENSG00000189159	HN1	REM1039501	chr17	75199248	75199447	repressing	0.6143610	CREM0164406	3	0.0199572	0.1681645
ENSG00000117632	STMN1	REM0036088	chr1	25798181	25798200	activating	0.4396310	CREM0006072	16	0.0199503	8752115
ENSG00000204262	COL5A2	REM1364308	chr2	189176196	189176305	repressing	0.2261530	No CREM	-	0.0199375	164184
ENSG00000122786	CALD1	REM2126022	chr7	135051742	135051901	repressing	0.9731650	No CREM	-	0.0199186	0.0014588
ENSG00000135046	ANXA1	REM2266053	chr9	73176647	73176846	repressing	0.3516960	CREM0346549	3	0.0199003	0.0650726
ENSG00000182809	CRIP2	REM0700210	chr14	105480152	105480551	activating	0.6311280	No CREM	-	0.0198761	324769
ENSG00000170558	CDH2	REM1077495	chr18	28036756	28036965	activating	10000000	No CREM	-	0.0198728	1491285
ENSG00000111341	MGP	REM0459428	chr12	14921181	14921500	repressing	0.1091400	CREM0071819	3	0.0198721	0.180077
ENSG00000204392	LSM2	REM1936377	chr6	31720346	31720505	repressing	0.2269810	CREM0299116	15	0.0198684	0.135471
ENSG00000119403	PHF19	REM2297340	chr9	120977352	120977551	repressing	0.5676820	CREM0350961	3	0.0198681	0.0617172
ENSG00000211772	TRBC2	REM2134011	chr7	142843151	142843450	repressing	0.5932830	CREM0327685	2	0.0198644	0.3620345
ENSG00000250303	RP11-356J5.12	REM0414681	chr11	112299599	112300048	repressing	0.7288830	No CREM	-	0.0198504	0.1743805
ENSG00000067057	PFKP	REM0213899	chr10	3067193	3067302	activating	0.3687090	No CREM	-	0.0198354	6146785
ENSG00000137831	UACA	REM0760043	chr15	70854304	70854553	activating	0.2545540	CREM0117821	2	0.0198335	826119
ENSG00000164611	PTTG1	REM1884774	chr5	160380702	160381051	repressing	0.5774900	No CREM	-	0.0198282	0.0666098
ENSG00000130635	COL5A1	REM2315839	chr9	134546804	134546853	repressing	0.2252620	No CREM	-	0.019827	1019775
ENSG00000138772	ANXA3	REM1729179	chr4	78489799	78490048	repressing	0.7576090	No CREM	-	0.0198109	0.0016515
ENSG00000078401	EDN1	REM1911252	chr6	12384543	12384702	activating	0.2994140	No CREM	-	0.0198106	1228882
ENSG00000115602	IL1RL1	REM1315401	chr2	102370002	102370951	repressing	0.1722690	CREM0208863	2	0.0197716	0.2161235
ENSG00000167552	TUBA1A	REM0483408	chr12	49279406	49279645	repressing	0.2576940	CREM0075389	3	0.0197713	0.1361525
ENSG00000138180	CEP55	REM0277054	chr10	93592052	93592101	repressing	0.3388820	No CREM	-	0.0197696	0.0041286
ENSG00000136108	CKAP2	REM0597853	chr13	52417429	52417898	repressing	0.7136610	CREM0093225	5	0.0197684	0.2451145
ENSG00000130816	DNMT1	REM1130008	chr19	10143345	10144444	repressing	0.6105450	CREM0178700	3	0.0197594	0.2362325
ENSG00000115602	IL1RL1	REM1315423	chr2	102390102	102390251	activating	0.3816340	No CREM	-	0.0197326	0.5162615
ENSG00000128340	RAC2	REM1529647	chr22	37340801	37341000	repressing	0.2262930	No CREM	-	0.0197111	0.33662
ENSG00000005022	SLC25A5	REM2381541	chrX	119542710	119542749	repressing	0.8186480	CREM0362268	3	0.0197092	0.0
ENSG00000158710	TAGLN2	REM0141443	chr1	159993307	159993806	activating	0.2819740	CREM0023226	6	0.0197066	0.5878415
ENSG00000125378	BMP4	REM0649865	chr14	54036396	54037055	repressing	0.6728980	No CREM	-	0.0197002	0.1151222
ENSG00000126787	DLGAP5	REM0651515	chr14	55290752	55290951	repressing	0.2018070	No CREM	-	0.0196934	0.154824
ENSG00000134291	TMEM106C	REM0479706	chr12	48023799	48023948	activating	0.1924160	No CREM	-	0.019691	2696525
ENSG00000134291	TMEM106C	REM0479575	chr12	47981549	47981568	activating	0.3447630	CREM0074672	6	0.0196823	6116635
ENSG00000020577	SAMD4A	REM0650361	chr14	54686807	54687096	activating	0.1973070	No CREM	-	0.0196648	6517265
ENSG00000163110	PDLIM5	REM1737223	chr4	94486907	94487156	activating	0.7497940	No CREM	-	0.0196586	1008927
ENSG00000167553	TUBA1C	REM0482938	chr12	49139006	49139305	repressing	0.2119480	CREM0075291	7	0.0196347	0.045626
ENSG00000131370	SH3BP5	REM1562468	chr3	15403803	15403952	repressing	0.6784420	CREM0246651	2	0.0196236	0.434317
ENSG00000167552	TUBA1A	REM0482914	chr12	49131006	49131295	repressing	0.3618370	CREM0075287	3	0.0196138	6925415
ENSG00000159335	PTMS	REM0444015	chr12	6832906	6833045	repressing	0.0877417	CREM0069134	3	0.0196117	0.0
ENSG00000123975	CKS2	REM2272958	chr9	89265198	89265307	activating	0.8492770	No CREM	-	0.0196065	0.4814235
ENSG00000150551	LYPD1	REM1336158	chr2	132642103	132642452	activating	0.2038750	No CREM	-	0.0195932	0.9420285
ENSG00000152377	SPOCK1	REM1858785	chr5	137539358	137539847	repressing	0.2663280	No CREM	-	0.0195649	0.0912511
ENSG00000125378	BMP4	REM0649764	chr14	53878156	53878455	repressing	0.2550380	No CREM	-	0.0195572	0.1077112
ENSG00000116161	CACYBP	REM0157264	chr1	174998803	174999102	repressing	0.6431580	CREM0025750	11	0.0195542	576431
ENSG00000118680	MYL12B	REM1060264	chr18	3340259	3340498	repressing	0.5872110	CREM0168072	2	0.0195517	0.183265
ENSG00000128951	DUT	REM0735049	chr15	48250601	48250650	repressing	0.5467280	CREM0113851	2	0.0195476	10861035
ENSG00000203760	CENPW	REM1998239	chr6	126395244	126395353	repressing	0.8917490	No CREM	-	0.0195443	0.0
ENSG00000163430	FSTL1	REM1626568	chr3	120529003	120529092	repressing	0.0813036	No CREM	-	0.0195309	0.0
ENSG00000141526	SLC16A3	REM1054775	chr17	82241107	82241196	activating	0.9725020	CREM0167145	5	0.0195256	24016
ENSG00000211455	STK38L	REM0467156	chr12	27345798	27345967	repressing	0.4954550	No CREM	-	0.0195253	0.0036429
ENSG00000151012	SLC7A11	REM1755605	chr4	138261907	138261946	activating	0.6449340	No CREM	-	0.0195223	0.8796725
ENSG00000132341	RAN	REM0563187	chr12	130787049	130787748	repressing	0.3929930	No CREM	-	0.0194888	0.2962405
ENSG00000051108	HERPUD1	REM0872751	chr16	56919598	56919747	repressing	0.9322350	CREM0136235	6	0.0194841	0.0
ENSG00000078401	EDN1	REM1911174	chr6	12205253	12206152	repressing	0.2041930	No CREM	-	0.019481	0.264812
ENSG00000107438	PDLIM1	REM0279077	chr10	95377392	95377451	activating	0.8640860	No CREM	-	0.0194792	1288545
ENSG00000130816	DNMT1	REM1130081	chr19	10165345	10166704	repressing	0.2129790	CREM0178715	12	0.0194706	0.1894685
ENSG00000178922	HYI	REM0064373	chr1	43401653	43403002	repressing	0.6853820	CREM0011176	8	0.019453	0.4065625
ENSG00000198901	PRC1	REM0790181	chr15	91084398	91084697	repressing	0.2339200	No CREM	-	0.0194397	0.1555056
ENSG00000136404	TM6SF1	REM0780109	chr15	83203897	83204696	repressing	0.7445910	CREM0121269	7	0.0194395	0.1543759
ENSG00000010278	CD9	REM0441601	chr12	6310305	6310494	repressing	0.1938810	CREM0068745	5	0.0194324	1228245
ENSG00000174021	GNG5	REM0083940	chr1	84457705	84458004	repressing	0.4021080	No CREM	-	0.0194247	0.0778015
ENSG00000184113	CLDN5	REM1499663	chr22	19503394	19503503	repressing	0.2777500	CREM0236166	2	0.0194146	0.105828
ENSG00000126458	RRAS	REM1215482	chr19	49585102	49585291	repressing	0.5808060	CREM0193609	8	0.0194017	0.3350965
ENSG00000141526	SLC16A3	REM1054686	chr17	82217007	82217106	repressing	0.7708200	CREM0167128	2	0.0194016	0.1419922
ENSG00000087586	AURKA	REM1450843	chr20	56334749	56334948	repressing	0.3477710	No CREM	-	0.0193986	0.0020643
ENSG00000170558	CDH2	REM1077546	chr18	28174506	28174965	activating	0.4933740	No CREM	-	0.0193867	4820545
ENSG00000232995	RGS5	REM0148883	chr1	163354905	163354954	repressing	0.9106020	CREM0024488	6	0.0193832	0.0
ENSG00000119403	PHF19	REM2297288	chr9	120937902	120938001	activating	0.6663760	No CREM	-	0.0193736	442465
ENSG00000188290	HES4	REM0002741	chr1	966142	966251	repressing	0.6429290	No CREM	-	0.0193611	0.7489105
ENSG00000115963	RND3	REM1342502	chr2	150539755	150540044	repressing	0.3023300	No CREM	-	0.0193431	0.1439987
ENSG00000124795	DEK	REM1915177	chr6	18240448	18240547	repressing	0.7871500	No CREM	-	0.0193267	0.0
ENSG00000078401	EDN1	REM1911216	chr6	12280703	12280802	repressing	0.3271290	No CREM	-	0.0193234	0.2375326
ENSG00000120708	TGFBI	REM1858079	chr5	136082095	136082154	repressing	0.6089700	No CREM	-	0.0193156	0.489837
ENSG00000228716	DHFR	REM1826695	chr5	80735248	80735357	repressing	0.4290040	No CREM	-	0.0193045	0.0
ENSG00000166598	HSP90B1	REM0532740	chr12	103904107	103905196	repressing	0.1548750	CREM0083154	2	0.0192942	0.200624
ENSG00000153071	DAB2	REM1799338	chr5	39358295	39358894	repressing	0.7279170	No CREM	-	0.0192841	0.245613
ENSG00000128340	RAC2	REM1529442	chr22	37219701	37220050	repressing	0.1477560	CREM0241309	2	0.0192724	0.159011
ENSG00000149591	TAGLN	REM0419034	chr11	117229801	117229950	repressing	0.8927030	No CREM	-	0.0192532	0.215423
ENSG00000123416	TUBA1B	REM0482551	chr12	49044352	49045101	repressing	0.8045810	CREM0075227	2	0.0192501	0.3608235
ENSG00000122034	GTF3A	REM0577879	chr13	27360354	27360543	activating	0.5541230	No CREM	-	0.0192444	0.994509
ENSG00000120885	CLU	REM2153301	chr8	27597947	27598296	activating	0.5771870	CREM0330601	2	0.0192373	1214775
ENSG00000144381	HSPD1	REM1367998	chr2	197410701	197410750	activating	0.2309540	No CREM	-	0.0192354	0.646268
ENSG00000115380	EFEMP1	REM1280737	chr2	55899967	55900156	repressing	0.6018000	No CREM	-	0.0192322	0.1504156
ENSG00000170891	CYTL1	REM1694261	chr4	5018346	5018585	repressing	0.1776130	CREM0266050	3	0.0192322	0.1458775
ENSG00000115541	HSPE1	REM1368287	chr2	197554644	197555193	repressing	0.7755500	CREM0216036	3	0.0192246	0.3044745
ENSG00000023608	SNAPC1	REM0658329	chr14	61800457	61800706	repressing	0.7730010	CREM0101846	9	0.0192233	0.211412
ENSG00000170540	ARL6IP1	REM0833514	chr16	18869547	18869666	repressing	0.2137570	CREM0129944	3	0.0192105	0.0860135
ENSG00000198959	TGM2	REM1435971	chr20	38152147	38152246	activating	0.6901450	No CREM	-	0.0192088	1307805
ENSG00000148677	ANKRD1	REM0274234	chr10	90918696	90918955	activating	0.1054750	CREM0042654	5	0.0192051	432605
ENSG00000132432	SEC61G	REM2064554	chr7	54784100	54784199	repressing	0.1080680	No CREM	-	0.0191846	0.116702
ENSG00000168078	PBK	REM2153623	chr8	27750600	27750799	repressing	0.9417940	CREM0330660	2	0.0191782	0.266847
ENSG00000235770	LINC00607	REM1380498	chr2	215536953	215537252	repressing	0.3879430	No CREM	-	0.0191706	0.0
ENSG00000106211	HSPB1	REM2081994	chr7	76211304	76211803	repressing	0.6030820	CREM0320027	9	0.0191412	0.0619295
ENSG00000169756	LIMS1	REM1318421	chr2	108636445	108636494	activating	0.4893900	No CREM	-	0.0191383	398643
ENSG00000139289	PHLDA1	REM0516893	chr12	76103707	76103946	repressing	0.5381220	No CREM	-	0.0191342	0.1400425
ENSG00000125378	BMP4	REM0649793	chr14	53925496	53925655	repressing	0.5482140	No CREM	-	0.0191279	0.2241325
ENSG00000148773	MKI67	REM0306201	chr10	128226059	128226385	repressing	0.4846280	CREM0047499	2	0.0191219	0.1370445
ENSG00000135046	ANXA1	REM2265959	chr9	73078857	73078896	repressing	0.6155100	No CREM	-	0.0191162	0.0
ENSG00000163584	RPL22L1	REM1664317	chr3	170952875	170953594	repressing	0.5245400	CREM0261485	2	0.0191151	0.2175555
ENSG00000044574	HSPA5	REM2302405	chr9	125145953	125146042	repressing	0.6905560	No CREM	-	0.0191139	0.3578865
ENSG00000115163	CENPA	REM1260000	chr2	26770289	26770348	repressing	0.4363500	No CREM	-	0.0191128	0.0
ENSG00000073756	PTGS2	REM0164984	chr1	186686101	186686150	repressing	0.3301590	No CREM	-	0.0191127	0.0
ENSG00000138448	ITGAV	REM1363503	chr2	186692065	186692154	repressing	0.8507130	No CREM	-	0.0191098	0.1342325
ENSG00000177697	CD151	REM0312703	chr11	893853	893952	repressing	0.1404510	No CREM	-	0.0190876	0.206432
ENSG00000204392	LSM2	REM1936660	chr6	31770106	31770155	repressing	0.1861150	CREM0299167	2	0.0190824	0.4668085
ENSG00000233276	GPX1	REM1590345	chr3	49455296	49455505	activating	0.2865160	CREM0250985	2	0.0190814	161377
ENSG00000089685	BIRC5	REM1046910	chr17	78321806	78322095	repressing	0.8499900	No CREM	-	0.0190608	0.323134
ENSG00000198830	HMGN2	REM0038402	chr1	26510100	26510199	repressing	0.6410380	No CREM	-	0.0190602	0.0
ENSG00000167553	TUBA1C	REM0482831	chr12	49109356	49109495	activating	0.4019190	CREM0075274	4	0.0190595	287779
ENSG00000175471	MCTP1	REM1833190	chr5	94808301	94808800	repressing	0.1585920	No CREM	-	0.0190424	0.0646268
ENSG00000153071	DAB2	REM1799437	chr5	39476545	39476754	repressing	0.1589640	No CREM	-	0.0190374	0.78064
ENSG00000120885	CLU	REM2153385	chr8	27617147	27617346	repressing	0.5877050	CREM0330615	7	0.0190242	1714621
ENSG00000138448	ITGAV	REM1363487	chr2	186664945	186665094	activating	0.7915830	No CREM	-	0.019023	0.938347
ENSG00000138778	CENPE	REM1740422	chr4	103144206	103144295	activating	0.2277600	No CREM	-	0.0190142	0.51608
ENSG00000117632	STMN1	REM0036284	chr1	25852601	25852750	repressing	0.5669320	CREM0006106	5	0.019012	0.146612
ENSG00000134294	SLC38A2	REM0477299	chr12	46421349	46421458	repressing	0.3639930	No CREM	-	0.0190025	0.0
ENSG00000126458	RRAS	REM1215943	chr19	49728952	49729101	repressing	0.3865220	CREM0193704	3	0.0190009	0.071743
ENSG00000122952	ZWINT	REM0248132	chr10	56286808	56286847	repressing	0.9543510	No CREM	-	0.0189921	0.0
ENSG00000161011	SQSTM1	REM1898968	chr5	179915598	179915997	repressing	0.1722420	CREM0293471	8	0.0189733	0.342195
ENSG00000169429	CXCL8	REM1723665	chr4	73670606	73671095	repressing	0.2136820	No CREM	-	0.0189722	0.1854
ENSG00000120708	TGFBI	REM1858025	chr5	136056005	136056154	repressing	0.2975230	CREM0287396	2	0.018962	0.4723138
ENSG00000175063	UBE2C	REM1443139	chr20	45896056	45896575	repressing	0.1554560	No CREM	-	0.018962	0.3186455
ENSG00000116044	NFE2L2	REM1358932	chr2	177304355	177304544	repressing	0.9110540	No CREM	-	0.0189081	0.2102325
ENSG00000132432	SEC61G	REM2064476	chr7	54710810	54710849	repressing	0.1295320	No CREM	-	0.0189052	0.0
ENSG00000178922	HYI	REM0064666	chr1	43489653	43489742	repressing	0.4790030	No CREM	-	0.0189004	0.0
ENSG00000117318	ID3	REM0032467	chr1	23496548	23496847	repressing	0.4740770	CREM0005473	3	0.0188875	0.4832325
ENSG00000075624	ACTB	REM2030771	chr7	5596101	5596150	activating	0.1760990	CREM0312542	4	0.0188849	127013
ENSG00000122952	ZWINT	REM0248170	chr10	56356498	56356797	repressing	0.8486800	No CREM	-	0.0188835	0.1424835
ENSG00000140092	FBLN5	REM0683823	chr14	91908702	91909411	repressing	0.1646630	No CREM	-	0.0188825	0.200201
ENSG00000167747	C19orf48	REM1218975	chr19	50722344	50722503	repressing	0.3842380	CREM0194261	8	0.0188754	10705877
ENSG00000117399	CDC20	REM0063878	chr1	43258955	43259044	repressing	0.9145720	No CREM	-	0.0188734	0.1192955
ENSG00000123240	OPTN	REM0221001	chr10	13233449	13235398	repressing	0.3754030	CREM0035045	6	0.0188728	0.366425
ENSG00000120708	TGFBI	REM1857929	chr5	135997305	135997354	repressing	0.4283910	CREM0287380	2	0.0188706	0.0
ENSG00000164611	PTTG1	REM1885019	chr5	160500952	160501101	repressing	0.8627610	CREM0291406	2	0.0188689	0.9070175
ENSG00000164294	GPX8	REM1805886	chr5	55159948	55160047	activating	0.6380620	CREM0280352	9	0.0188466	9357965
ENSG00000144366	GULP1	REM1364118	chr2	188344199	188344248	repressing	0.2820940	No CREM	-	0.0188204	0.24274
ENSG00000142227	EMP3	REM1209974	chr19	48273599	48273758	repressing	0.1030040	No CREM	-	0.0188007	0.2217075
ENSG00000119681	LTBP2	REM0672174	chr14	74560170	74560399	repressing	0.5265260	No CREM	-	0.0187964	0.240958
ENSG00000162980	ARL5A	REM1343264	chr2	151923504	151923603	activating	0.1490520	No CREM	-	0.0187935	2007905
ENSG00000075218	GTSE1	REM1545988	chr22	46250851	46251250	activating	0.3761150	CREM0244182	5	0.0187863	2375405
ENSG00000187513	GJA4	REM0052230	chr1	34843898	34844257	activating	0.3617520	CREM0009030	5	0.0187852	11222015
ENSG00000179218	CALR	REM1141171	chr19	12938608	12938657	activating	0.8040440	CREM0180421	2	0.0187617	280411
ENSG00000131370	SH3BP5	REM1562131	chr3	15269603	15269802	repressing	0.5419630	No CREM	-	0.0187497	4452295
ENSG00000005022	SLC25A5	REM2381344	chrX	119478700	119478859	repressing	0.7196600	CREM0362231	3	0.0187465	0.207625
ENSG00000092841	MYL6	REM0497479	chr12	56124251	56124500	repressing	0.2741810	CREM0077914	6	0.0187288	0.1651455
ENSG00000115380	EFEMP1	REM1280712	chr2	55865407	55865456	repressing	0.5565370	No CREM	-	0.0187262	0.4118275
ENSG00000168393	DTYMK	REM1401941	chr2	241744152	241744351	repressing	0.6993420	No CREM	-	0.0187226	0.102184
ENSG00000126787	DLGAP5	REM0650832	chr14	55055202	55055301	repressing	0.3512740	No CREM	-	0.0187214	0.2146895
ENSG00000164692	COL1A2	REM2091577	chr7	94490851	94490900	repressing	0.5533680	No CREM	-	0.0187116	0.0
ENSG00000182809	CRIP2	REM0700202	chr14	105477252	105477651	activating	0.5956830	CREM0108439	2	0.018675	3599335
ENSG00000163430	FSTL1	REM1626573	chr3	120543703	120543792	repressing	0.1519590	No CREM	-	0.0186736	0.096335
ENSG00000167552	TUBA1A	REM0483176	chr12	49208796	49209155	repressing	0.3422140	No CREM	-	0.0186676	0.3152965
ENSG00000165092	ALDH1A1	REM2265830	chr9	72872802	72872901	repressing	0.8717250	No CREM	-	0.0186622	0.728974
ENSG00000163191	S100A11	REM0127536	chr1	152129606	152129645	repressing	10000000	No CREM	-	0.0186592	0.0
ENSG00000106366	SERPINE1	REM2101061	chr7	101074499	101074748	repressing	0.2252170	No CREM	-	0.018654	0.138175
ENSG00000169756	LIMS1	REM1318434	chr2	108641495	108641604	activating	0.7552440	No CREM	-	0.018652	269758
ENSG00000164611	PTTG1	REM1884954	chr5	160467502	160467701	repressing	0.4846920	CREM0291394	4	0.0186475	1793935
ENSG00000168994	PXDC1	REM1904930	chr6	3778104	3778353	repressing	0.4944790	No CREM	-	0.0186469	0.428957
ENSG00000170558	CDH2	REM1077509	chr18	28065106	28065255	activating	0.2533370	No CREM	-	0.0186465	161916
ENSG00000198467	TPM2	REM2248008	chr9	35584452	35584801	repressing	0.7891400	CREM0343976	6	0.0186436	0.118551
ENSG00000144810	COL8A1	REM1615018	chr3	99587105	99587154	repressing	0.7955280	No CREM	-	0.0186335	0.233404
ENSG00000008517	IL32	REM0812505	chr16	2965797	2965896	repressing	0.7059280	CREM0126480	4	0.0186318	0.453322
ENSG00000023608	SNAPC1	REM0658152	chr14	61679807	61679896	repressing	0.8264320	No CREM	-	0.0186256	0.0
ENSG00000197061	HIST1H4C	REM1919306	chr6	26031956	26032145	activating	0.1364210	CREM0296352	26	0.0186225	1827105
ENSG00000136404	TM6SF1	REM0780018	chr15	83142607	83142946	repressing	0.7031830	No CREM	-	0.0186059	0.1176352
ENSG00000184840	TMED9	REM1896174	chr5	177682008	177682097	repressing	0.7650610	No CREM	-	0.0185852	0.0986285
ENSG00000120708	TGFBI	REM1857854	chr5	135952905	135952944	repressing	0.3130060	No CREM	-	0.0185779	0.0
ENSG00000185201	IFITM2	REM0309992	chr11	237201	237450	repressing	10000000	CREM0048083	4	0.0185582	1563705
ENSG00000152661	GJA1	REM1996174	chr6	121402252	121402351	repressing	0.5865450	CREM0307944	2	0.0185558	0.0
ENSG00000228716	DHFR	REM1826698	chr5	80738228	80738297	repressing	0.3887870	CREM0283286	5	0.0185556	0.0
ENSG00000118508	RAB32	REM2010529	chr6	146545953	146546002	repressing	0.8706030	No CREM	-	0.0185509	0.4563505
ENSG00000164111	ANXA5	REM1749920	chr4	121617955	121618004	repressing	0.7466360	No CREM	-	0.0185251	0.0
ENSG00000116044	NFE2L2	REM1359044	chr2	177336945	177337144	repressing	0.7020750	CREM0214950	6	0.0185147	0.226402
ENSG00000136810	TXN	REM2290963	chr9	110302601	110302700	activating	0.6126140	No CREM	-	0.0185121	0.5700245
ENSG00000126458	RRAS	REM1215813	chr19	49689902	49690001	activating	0.4455710	CREM0193673	4	0.0185062	6108705
ENSG00000122034	GTF3A	REM0577911	chr13	27394954	27395143	repressing	0.3065440	No CREM	-	0.0184985	0.0
ENSG00000169715	MT1E	REM0871975	chr16	56624555	56624594	repressing	10000000	No CREM	-	0.0184941	0.0
ENSG00000088325	TPX2	REM1425129	chr20	31644751	31644800	repressing	0.6986610	CREM0224359	5	0.0184938	0.0
ENSG00000176890	TYMS	REM1058475	chr18	764454	764703	repressing	0.2511340	CREM0167810	2	0.0184713	0.0440873
ENSG00000144810	COL8A1	REM1615023	chr3	99615605	99615794	repressing	0.6428240	No CREM	-	0.0184682	0.0
ENSG00000074695	LMAN1	REM1094187	chr18	59290093	59290202	repressing	0.4665130	CREM0172781	2	0.0184636	0.0042437
ENSG00000130816	DNMT1	REM1130430	chr19	10231345	10231454	activating	0.2279330	CREM0178766	3	0.0184362	233699
ENSG00000125868	DSTN	REM1415333	chr20	17491453	17491552	repressing	0.1002190	CREM0222854	2	0.018432	0.1073445
ENSG00000171223	JUNB	REM1140555	chr19	12812846	12812955	activating	0.1757960	CREM0180307	29	0.0183988	0.6862042
ENSG00000198959	TGM2	REM1435837	chr20	38082057	38083386	activating	0.3891040	CREM0226193	2	0.0183693	1041118
ENSG00000090339	ICAM1	REM1130119	chr19	10174835	10176834	repressing	0.7373620	CREM0178720	7	0.0183617	0.282013
ENSG00000178922	HYI	REM0064329	chr1	43388553	43388752	repressing	0.2978910	CREM0011166	6	0.0183557	0.0536725
ENSG00000069275	NUCKS1	REM0176657	chr1	205708959	205709098	activating	0.7396180	No CREM	-	0.0183554	2104695
ENSG00000115963	RND3	REM1342474	chr2	150495895	150495994	activating	0.4803230	CREM0212738	2	0.0183503	2071775
ENSG00000163453	IGFBP7	REM1718529	chr4	56950773	56952302	repressing	0.4963650	No CREM	-	0.0183478	0.258761
ENSG00000123689	G0S2	REM0181467	chr1	209690000	209690699	activating	0.2586290	No CREM	-	0.0183415	0.630261
ENSG00000005022	SLC25A5	REM2381290	chrX	119462600	119462699	repressing	0.6191170	No CREM	-	0.0183378	0.1052805
ENSG00000140988	RPS2	REM0807651	chr16	1921452	1922051	repressing	0.5882190	CREM0125635	30	0.0183348	0.280517
ENSG00000163661	PTX3	REM1657345	chr3	157397149	157397258	repressing	0.2887490	No CREM	-	0.0183312	0.0
ENSG00000119403	PHF19	REM2297249	chr9	120919652	120920001	activating	0.4712730	CREM0350950	4	0.0183191	12547575
ENSG00000176890	TYMS	REM1057994	chr18	624844	624893	repressing	0.4729030	CREM0167723	6	0.0183091	0.233404
ENSG00000135046	ANXA1	REM2266076	chr9	73214957	73214996	repressing	0.5054130	No CREM	-	0.0183063	0.0
ENSG00000137831	UACA	REM0759800	chr15	70758554	70759753	activating	0.1992630	CREM0117777	3	0.0182929	105867
ENSG00000108106	UBE2S	REM1234561	chr19	55463505	55463744	repressing	0.3446890	No CREM	-	0.0182916	0.600495
ENSG00000131370	SH3BP5	REM1562266	chr3	15333203	15333252	repressing	0.5507320	No CREM	-	0.0182688	0.6908345
ENSG00000115875	SRSF7	REM1269940	chr2	38692859	38692998	activating	0.6263850	CREM0201972	4	0.0182577	2339965
ENSG00000184113	CLDN5	REM1499802	chr22	19571944	19572153	activating	0.3067360	CREM0236194	2	0.0182431	0.69497
ENSG00000184113	CLDN5	REM1499587	chr22	19465994	19466203	repressing	0.3006730	CREM0236153	6	0.0182261	0.196602
ENSG00000181104	F2R	REM1822575	chr5	76752843	76753352	repressing	0.1337450	No CREM	-	0.0182132	0.1083116
ENSG00000165092	ALDH1A1	REM2265986	chr9	73115452	73115651	repressing	0.7906030	No CREM	-	0.0181999	0.0
ENSG00000251562	MALAT1	REM0372315	chr11	65527102	65527501	repressing	0.4857540	CREM0057972	7	0.0181986	0.359053
ENSG00000150551	LYPD1	REM1336199	chr2	132746453	132746852	repressing	0.3665100	No CREM	-	0.0181767	0.1133305
ENSG00000204262	COL5A2	REM1364297	chr2	189094606	189094695	activating	0.7426260	CREM0215494	2	0.0181646	1840262
ENSG00000115380	EFEMP1	REM1280686	chr2	55829967	55830046	repressing	0.8362420	No CREM	-	0.0181569	0.1186985
ENSG00000211455	STK38L	REM0467089	chr12	27268598	27269197	repressing	0.3729480	No CREM	-	0.0181555	0.1303447
ENSG00000187513	GJA4	REM0051966	chr1	34713498	34713807	repressing	0.4365860	CREM0008980	2	0.018153	1366822
ENSG00000135404	CD63	REM0495451	chr12	55649323	55649552	repressing	0.3284590	No CREM	-	0.018142	0.3641995
ENSG00000113140	SPARC	REM1878492	chr5	151589546	151589705	repressing	0.4238140	CREM0290456	3	0.0181408	0.19353
ENSG00000198431	TXNRD1	REM0533022	chr12	104121349	104121398	activating	0.5815020	No CREM	-	0.0181403	1129546
ENSG00000125378	BMP4	REM0649859	chr14	54011146	54011255	repressing	0.2826220	No CREM	-	0.0181211	0.0281498
ENSG00000134057	CCNB1	REM1814858	chr5	69275900	69275999	repressing	0.9658000	CREM0281489	8	0.0181075	0.1011515
ENSG00000132341	RAN	REM0563200	chr12	130801879	130802048	repressing	0.6552880	CREM0088012	5	0.0181037	0.0850015
ENSG00000198721	ECI2	REM1905819	chr6	4142899	4143348	repressing	0.3688510	No CREM	-	0.0181022	0.1395809
ENSG00000106211	HSPB1	REM2082131	chr7	76302654	76302703	activating	0.6796870	No CREM	-	0.0180832	51227
ENSG00000128340	RAC2	REM1529644	chr22	37338951	37339150	repressing	0.8111690	No CREM	-	0.0180813	0.419607
ENSG00000010278	CD9	REM0441579	chr12	6304005	6304044	activating	0.4462900	CREM0068736	2	0.0180786	0.6732405
ENSG00000101335	MYL9	REM1434278	chr20	36646854	36647003	repressing	0.9892290	CREM0225941	2	0.0180776	0.0
ENSG00000132432	SEC61G	REM2064439	chr7	54676050	54676099	repressing	0.1052440	No CREM	-	0.0180673	0.0041286
ENSG00000122034	GTF3A	REM0577906	chr13	27388544	27390543	repressing	0.1985400	CREM0090426	2	0.0180641	0.176275
ENSG00000131370	SH3BP5	REM1562153	chr3	15287953	15288052	repressing	0.8515340	No CREM	-	0.0180556	0.5559775
ENSG00000250303	RP11-356J5.12	REM0414714	chr11	112321849	112322148	repressing	0.8548660	CREM0064572	10	0.0180418	3438795
ENSG00000183255	PTTG1IP	REM1490037	chr21	44961585	44961694	activating	0.7393340	No CREM	-	0.0180402	0.857092
ENSG00000115414	FN1	REM1380440	chr2	215442750	215442999	activating	0.6621410	No CREM	-	0.0180294	0.420828
ENSG00000119403	PHF19	REM2297315	chr9	120954752	120954791	repressing	0.3738910	No CREM	-	0.0179978	0.0
ENSG00000136068	FLNB	REM1601314	chr3	58012600	58013549	repressing	0.5210320	No CREM	-	0.0179947	0.762261
ENSG00000130520	LSM4	REM1155730	chr19	18346600	18346649	repressing	0.1449320	CREM0183072	11	0.0179924	0.0
ENSG00000150938	CRIM1	REM1267387	chr2	36525606	36525645	repressing	0.9565400	CREM0201576	2	0.0179864	0.0
ENSG00000260916	CCPG1	REM0742054	chr15	55274842	55274901	repressing	0.7315260	CREM0114948	2	0.0179737	0.0038901
ENSG00000100526	CDKN3	REM0650120	chr14	54470609	54470648	repressing	0.6094620	No CREM	-	0.0179519	0.206432
ENSG00000251562	MALAT1	REM0372289	chr11	65523352	65523501	activating	0.2985080	CREM0057968	27	0.0179464	29973
ENSG00000092969	TGFB2	REM0185575	chr1	218372235	218372304	activating	0.4124240	CREM0029813	4	0.0179444	143702
ENSG00000197958	RPL12	REM2304151	chr9	127492104	127492243	repressing	0.4973720	No CREM	-	0.0179444	0.270185
ENSG00000144366	GULP1	REM1364150	chr2	188498349	188498458	repressing	0.1646920	No CREM	-	0.0179327	0.1230675
ENSG00000075624	ACTB	REM2030593	chr7	5515451	5515550	repressing	0.2438180	CREM0312511	2	0.017921	0.0
ENSG00000136238	RAC1	REM2032213	chr7	6314003	6314522	repressing	0.1507020	No CREM	-	0.0179207	0.447856
ENSG00000075420	FNDC3B	REM1664903	chr3	171962758	171962997	repressing	0.6432570	No CREM	-	0.0179165	0.088715
ENSG00000181852	RNF41	REM0497550	chr12	56144455	56144694	repressing	0.9826760	CREM0077925	5	0.0179147	0.2946239
ENSG00000113810	SMC4	REM1659710	chr3	160402054	160402103	activating	0.5687160	CREM0260850	21	0.0179111	8004995
ENSG00000117632	STMN1	REM0036530	chr1	25905651	25905700	activating	0.1879110	CREM0006152	13	0.0179091	3070765
ENSG00000118680	MYL12B	REM1060093	chr18	3259249	3259548	activating	0.6959730	No CREM	-	0.0178986	0.957649
ENSG00000139318	DUSP6	REM0521828	chr12	89341232	89342301	repressing	0.3010850	CREM0081535	3	0.0178843	0.1921035
ENSG00000117143	UAP1	REM0147996	chr1	162492656	162492805	repressing	0.4196620	No CREM	-	0.0178756	0.0077802
ENSG00000204262	COL5A2	REM1364277	chr2	189028656	189028845	repressing	0.1541250	No CREM	-	0.017872	0.05528
ENSG00000251562	MALAT1	REM0371972	chr11	65484752	65484851	repressing	0.4688270	CREM0057925	5	0.0178629	0.2067015
ENSG00000138835	RGS3	REM2294168	chr9	113610051	113610150	activating	0.5595660	No CREM	-	0.0178628	8500565
ENSG00000149591	TAGLN	REM0418661	chr11	117142351	117142450	repressing	0.2662730	CREM0065162	5	0.017848	0.206432
ENSG00000187513	GJA4	REM0052045	chr1	34761898	34762397	repressing	0.5264130	No CREM	-	0.0178394	0.1304923
ENSG00000100311	PDGFB	REM1535123	chr22	39289009	39289098	repressing	0.4784950	CREM0242405	5	0.0178279	0.233404
ENSG00000188290	HES4	REM0003131	chr1	1066852	1066961	repressing	0.5331850	CREM0000511	3	0.0178255	0.114476
ENSG00000065911	MTHFD2	REM1295537	chr2	74227752	74227951	activating	0.2168950	No CREM	-	0.0178225	191794
ENSG00000117399	CDC20	REM0064593	chr1	43459705	43459794	repressing	0.4288090	No CREM	-	0.0178213	0.0
ENSG00000118508	RAB32	REM2010507	chr6	146515453	146515552	repressing	0.9042540	No CREM	-	0.0178128	0.0
ENSG00000232995	RGS5	REM0148538	chr1	163160755	163160944	repressing	0.8481130	No CREM	-	0.0178095	0.0565085
ENSG00000170540	ARL6IP1	REM0833177	chr16	18729747	18730006	repressing	0.6006100	CREM0129884	2	0.0177933	0.052067
ENSG00000150093	ITGB1	REM0233651	chr10	33095459	33095498	repressing	0.9233720	CREM0036583	3	0.0177928	0.0
ENSG00000134057	CCNB1	REM1814664	chr5	69217550	69217599	activating	0.8532160	CREM0281449	2	0.0177911	7644375
ENSG00000072571	HMMR	REM1886003	chr5	163585703	163586002	repressing	0.4911550	No CREM	-	0.017786	0.0
ENSG00000113140	SPARC	REM1878520	chr5	151604906	151604995	repressing	0.3513430	No CREM	-	0.017776	0.0
ENSG00000051108	HERPUD1	REM0873056	chr16	57039148	57039407	repressing	0.8538920	CREM0136291	7	0.0177674	0.8884895
ENSG00000166033	HTRA1	REM0302170	chr10	122499495	122499524	activating	0.5736160	CREM0046928	2	0.0177623	565335
ENSG00000090339	ICAM1	REM1131387	chr19	10374835	10375044	repressing	0.6641020	CREM0178891	7	0.0177611	0.219365
ENSG00000196923	PDLIM7	REM1895863	chr5	177552994	177553103	activating	0.2545220	No CREM	-	0.0177597	11415625
ENSG00000125868	DSTN	REM1415536	chr20	17580343	17580552	repressing	0.1483670	CREM0222893	2	0.0177484	0.331952
ENSG00000092969	TGFB2	REM0185747	chr1	218490355	218492234	repressing	0.2497690	CREM0029846	3	0.0177443	0.193928
ENSG00000198959	TGM2	REM1435806	chr20	38067757	38067846	activating	0.5741310	CREM0226187	6	0.0177287	279953
ENSG00000101608	MYL12A	REM1060283	chr18	3345451	3345480	repressing	0.5691110	CREM0168075	8	0.017707	0.0
ENSG00000115963	RND3	REM1342458	chr2	150472195	150472294	activating	0.4500660	No CREM	-	0.0177043	253611
ENSG00000142227	EMP3	REM1209809	chr19	48224649	48224898	repressing	0.2676580	No CREM	-	0.0177002	0.265553
ENSG00000106399	RPA3	REM2034022	chr7	7567948	7568047	repressing	0.7202010	No CREM	-	0.0176982	0.652752
ENSG00000131370	SH3BP5	REM1561903	chr3	15157403	15157902	repressing	0.4598930	CREM0246554	3	0.0176965	0.021469
ENSG00000198168	SVIP	REM0337267	chr11	22759299	22759498	repressing	0.6589330	No CREM	-	0.0176934	0.148631
ENSG00000132341	RAN	REM0563254	chr12	130847999	130848098	repressing	0.4910590	No CREM	-	0.0176868	0.0990875
ENSG00000122786	CALD1	REM2125923	chr7	134813702	134813801	activating	0.9361970	No CREM	-	0.0176832	2235915
ENSG00000164104	HMGB2	REM1773074	chr4	173421695	173422254	activating	0.2154180	CREM0276112	2	0.0176768	0.695468
ENSG00000137831	UACA	REM0759721	chr15	70687904	70688553	repressing	0.3246770	CREM0117765	2	0.0176647	0.2747285
ENSG00000278217	MALAT1	REM0371784	chr11	65456914	65457753	repressing	0.2832280	CREM0057893	27	0.0176643	0.167227
ENSG00000005022	SLC25A5	REM2381102	chrX	119388000	119388049	repressing	0.7620160	No CREM	-	0.0176583	0.2422006
ENSG00000100311	PDGFB	REM1535254	chr22	39335109	39335198	repressing	0.4270920	CREM0242432	3	0.0176574	0.0
ENSG00000023608	SNAPC1	REM0658432	chr14	61882357	61882696	repressing	0.8401300	No CREM	-	0.0176549	0.2690085
ENSG00000132432	SEC61G	REM2064553	chr7	54784050	54784099	repressing	0.1320020	No CREM	-	0.017639	0.238072
ENSG00000088325	TPX2	REM1425588	chr20	31890601	31890650	repressing	0.9136740	No CREM	-	0.0176358	0.206432
ENSG00000136238	RAC1	REM2032339	chr7	6433693	6433752	repressing	0.1650760	No CREM	-	0.0176262	0.425175
ENSG00000198399	ITSN2	REM1257433	chr2	24358864	24359153	activating	0.4608190	No CREM	-	0.017621	1587855
ENSG00000115602	IL1RL1	REM1315489	chr2	102436102	102436201	repressing	0.4092900	No CREM	-	0.0176195	0.4530315
ENSG00000072571	HMMR	REM1885688	chr5	163404603	163404792	repressing	0.7825700	No CREM	-	0.0176063	0.1059185
ENSG00000198721	ECI2	REM1905961	chr6	4224149	4224298	activating	0.6122600	CREM0294590	4	0.0175985	1759025
ENSG00000196924	FLNA	REM2399449	chrX	154264154	154264303	repressing	0.3782830	No CREM	-	0.0175655	0.0
ENSG00000165092	ALDH1A1	REM2265852	chr9	72902352	72902501	repressing	0.9023900	No CREM	-	0.0175505	0.0688105
ENSG00000141526	SLC16A3	REM1054427	chr17	82137207	82137246	repressing	0.8047580	CREM0167075	3	0.0175487	0.233404
ENSG00000231500	RPS18	REM1943436	chr6	33314400	33314499	repressing	0.6970520	CREM0300256	11	0.017529	575143
ENSG00000109193	SULT1E1	REM1721665	chr4	69910150	69910299	repressing	0.7059040	No CREM	-	0.0175103	0.5041585
ENSG00000163171	CDC42EP3	REM1268716	chr2	37670102	37670301	activating	0.4399140	No CREM	-	0.0174988	332483
ENSG00000167900	TK1	REM1046263	chr17	78160845	78161004	repressing	0.5350960	CREM0165658	3	0.0174948	0.2217075
ENSG00000178922	HYI	REM0064198	chr1	43362653	43362952	repressing	0.1355840	CREM0011140	8	0.0174889	0.1569718
ENSG00000164611	PTTG1	REM1885008	chr5	160493502	160493821	repressing	0.8431970	No CREM	-	0.0174822	0.1162965
ENSG00000125148	MT2A	REM0871925	chr16	56614059	56614198	repressing	0.0918758	CREM0136103	13	0.0174725	0.0619295
ENSG00000115963	RND3	REM1342463	chr2	150479655	150479854	activating	0.2058780	No CREM	-	0.0174698	6083925
ENSG00000044574	HSPA5	REM2302774	chr9	125298853	125299052	repressing	0.7696430	No CREM	-	0.0174645	0.1052805
ENSG00000078401	EDN1	REM1911195	chr6	12231143	12231352	repressing	0.1416090	No CREM	-	0.0174563	0.272615
ENSG00000169756	LIMS1	REM1318432	chr2	108640955	108641004	activating	0.7890070	No CREM	-	0.0174525	667957
ENSG00000135480	KRT7	REM0488952	chr12	52233050	52233099	repressing	0.8717180	CREM0076455	3	0.0174475	0.206432
ENSG00000092841	MYL6	REM0497818	chr12	56206751	56206800	activating	0.1767840	CREM0077976	4	0.017447	6418085
ENSG00000128340	RAC2	REM1529436	chr22	37218501	37218850	repressing	0.1546240	CREM0241307	2	0.0174458	0.184648
ENSG00000165092	ALDH1A1	REM2266026	chr9	73151902	73151951	repressing	0.8909260	CREM0346545	6	0.0174424	431089
ENSG00000132432	SEC61G	REM2064567	chr7	54799700	54799799	activating	0.0542532	No CREM	-	0.0174412	0.949455
ENSG00000120708	TGFBI	REM1858251	chr5	136150205	136150294	repressing	0.3983210	No CREM	-	0.0174263	0.215031
ENSG00000167747	C19orf48	REM1219154	chr19	50777704	50777853	repressing	0.2759060	No CREM	-	0.0174257	0.224953
ENSG00000134285	FKBP11	REM0482186	chr12	48971598	48971657	activating	0.1279570	No CREM	-	0.0174102	1189605
ENSG00000131370	SH3BP5	REM1561931	chr3	15164253	15164452	repressing	0.4132350	CREM0246558	10	0.0173999	0.280603
ENSG00000137309	HMGA1	REM1945575	chr6	34273403	34273502	activating	0.3780990	CREM0300636	3	0.0173917	1537045
ENSG00000072571	HMMR	REM1885627	chr5	163367153	163367452	repressing	0.9765400	No CREM	-	0.0173824	0.0
ENSG00000078401	EDN1	REM1911222	chr6	12288593	12289052	activating	0.5128600	No CREM	-	0.0173791	0.8362525
ENSG00000135404	CD63	REM0495941	chr12	55752303	55752752	repressing	0.5600260	CREM0077635	6	0.0173739	0.3701085
ENSG00000067057	PFKP	REM0213953	chr10	3094753	3094952	activating	0.3001850	CREM0034012	4	0.0173598	5292845
ENSG00000152377	SPOCK1	REM1858717	chr5	137027608	137028047	repressing	0.7134780	No CREM	-	0.0173592	0.1438142
ENSG00000153071	DAB2	REM1799377	chr5	39401675	39401704	repressing	0.2751190	No CREM	-	0.0173547	0.233404
ENSG00000138180	CEP55	REM0277057	chr10	93593852	93594201	repressing	0.4223200	CREM0043079	2	0.0173536	0.247482
ENSG00000125868	DSTN	REM1415466	chr20	17546853	17546902	repressing	0.2763650	No CREM	-	0.0173502	0.2157681
ENSG00000125844	RRBP1	REM1415666	chr20	17658198	17658347	repressing	0.2466190	No CREM	-	0.0173479	0.2840396
ENSG00000138772	ANXA3	REM1729214	chr4	78551519	78551598	activating	0.3387070	No CREM	-	0.0173426	490998
ENSG00000075624	ACTB	REM2030437	chr7	5452451	5452650	repressing	0.4671930	CREM0312481	2	0.0173417	0.543052
ENSG00000092841	MYL6	REM0498066	chr12	56247251	56247300	repressing	0.4454670	No CREM	-	0.0173383	0.0
ENSG00000168078	PBK	REM2153707	chr8	27797700	27797849	repressing	0.5470660	No CREM	-	0.0173329	0.070187
ENSG00000181104	F2R	REM1822464	chr5	76689303	76689442	repressing	0.2690700	No CREM	-	0.0173241	0.93695
ENSG00000116044	NFE2L2	REM1359093	chr2	177353595	177354894	repressing	0.8635350	CREM0214960	7	0.017324	0.3052455
ENSG00000072571	HMMR	REM1885817	chr5	163461403	163461552	activating	0.4484630	CREM0291475	3	0.0173144	894291
ENSG00000005022	SLC25A5	REM2381248	chrX	119443860	119443899	repressing	0.6787210	CREM0362215	3	0.0172908	0.0
ENSG00000185201	IFITM2	REM0310207	chr11	277551	277630	repressing	0.7282810	CREM0048119	10	0.0172722	0.408458
ENSG00000221968	FADS3	REM0362342	chr11	61913249	61913518	repressing	0.9984690	CREM0056217	3	0.0172675	0.3013995
ENSG00000148677	ANKRD1	REM0274249	chr10	90922406	90922555	activating	0.1701020	No CREM	-	0.0172145	192152
ENSG00000020577	SAMD4A	REM0650396	chr14	54774047	54774096	activating	0.5159690	No CREM	-	0.0172136	1454785
ENSG00000130816	DNMT1	REM1130427	chr19	10230395	10230704	repressing	0.2038490	CREM0178765	2	0.0172107	256209
ENSG00000125378	BMP4	REM0649875	chr14	54058456	54058645	repressing	0.5321790	No CREM	-	0.0172005	0.1655938
ENSG00000168899	VAMP5	REM1301339	chr2	85655398	85655597	repressing	0.4849070	No CREM	-	0.0171981	0.381226
ENSG00000235770	LINC00607	REM1380697	chr2	215772453	215772852	activating	0.5484220	No CREM	-	0.0171944	0.9941785
ENSG00000138772	ANXA3	REM1729345	chr4	78672399	78672948	repressing	0.6570580	No CREM	-	0.0171609	0.3434535
ENSG00000142798	HSPG2	REM0030364	chr1	21768805	21768894	repressing	0.5673840	CREM0005112	2	0.0171596	0.2282175
ENSG00000137801	THBS1	REM0720588	chr15	39627249	39627298	activating	0.9566960	No CREM	-	0.0171589	245956
ENSG00000188486	H2AFX	REM0422751	chr11	118999854	118999943	repressing	0.1921480	CREM0065907	2	0.0171478	0.317947
ENSG00000144366	GULP1	REM1364144	chr2	188473499	188473668	repressing	0.5866530	No CREM	-	0.0171436	0.2797676
ENSG00000142227	EMP3	REM1210081	chr19	48312649	48312848	repressing	0.0578807	CREM0192662	4	0.0171386	0.0
ENSG00000139318	DUSP6	REM0521825	chr12	89339652	89339751	activating	0.4027270	CREM0081534	3	0.0171347	3804525
ENSG00000023608	SNAPC1	REM0658315	chr14	61794207	61794246	repressing	0.6898190	No CREM	-	0.017119	0.0
ENSG00000150551	LYPD1	REM1336142	chr2	132574653	132574752	repressing	0.3692350	No CREM	-	0.0170931	0.112034
ENSG00000140941	MAP1LC3B	REM0908702	chr16	87329705	87329794	activating	0.3462520	CREM0142072	7	0.0170829	14989685
ENSG00000136068	FLNB	REM1601312	chr3	58003700	58004399	repressing	0.5056190	No CREM	-	0.0170708	0.2064715
ENSG00000138835	RGS3	REM2294085	chr9	113543251	113543450	activating	0.3731440	No CREM	-	0.0170515	1916505
ENSG00000170312	CDK1	REM0249597	chr10	60816851	60817250	repressing	0.2047760	CREM0038858	3	0.0170461	2807325
ENSG00000115875	SRSF7	REM1270170	chr2	38791749	38792058	repressing	0.9054440	CREM0202014	2	0.0170458	0.2446065
ENSG00000145817	YIPF5	REM1871292	chr5	144244099	144244158	repressing	0.8246950	No CREM	-	0.0170373	0.0
ENSG00000174021	GNG5	REM0083953	chr1	84465145	84465254	activating	0.6357590	No CREM	-	0.0170227	0.5351405
ENSG00000198431	TXNRD1	REM0533409	chr12	104436459	104436698	repressing	0.5668550	CREM0083258	2	0.0170227	0.2262715
ENSG00000130816	DNMT1	REM1130333	chr19	10211805	10212004	repressing	0.2967820	CREM0178748	12	0.017018	0.058351
ENSG00000125868	DSTN	REM1415489	chr20	17562503	17562642	activating	0.1172130	CREM0222885	3	0.0170121	0.6758205
ENSG00000184009	ACTG1	REM1051756	chr17	81495501	81495550	repressing	0.4764090	CREM0166639	3	0.0170119	0.233404
ENSG00000156804	FBXO32	REM2211506	chr8	123546999	123547148	activating	0.5425360	No CREM	-	0.0170033	1088629
ENSG00000189403	HMGB1	REM0580006	chr13	30573144	30573203	activating	0.3292830	CREM0090710	2	0.0169999	2048435
ENSG00000163661	PTX3	REM1657460	chr3	157518789	157518858	repressing	0.2406410	No CREM	-	0.0169984	0.0
ENSG00000119681	LTBP2	REM0672256	chr14	74618450	74618599	repressing	0.8046550	No CREM	-	0.0169921	0.8212285
ENSG00000112414	ADGRG6	REM2008144	chr6	142339204	142339293	repressing	0.9335910	No CREM	-	0.0169796	0.2193185
ENSG00000136404	TM6SF1	REM0779691	chr15	83035407	83035546	repressing	0.8155950	CREM0121182	8	0.0169678	0.0
ENSG00000074695	LMAN1	REM1094216	chr18	59311203	59311652	repressing	0.4523090	No CREM	-	0.0169422	0.2263728
ENSG00000089685	BIRC5	REM1046505	chr17	78209296	78209455	repressing	0.8461520	CREM0165704	2	0.0169263	0.1576445
ENSG00000112081	SRSF3	REM1949567	chr6	36636453	36636852	activating	0.7222230	CREM0301363	2	0.0169088	13262605
ENSG00000115541	HSPE1	REM1368107	chr2	197459094	197459153	repressing	0.8472940	No CREM	-	0.0169058	0.2474244
ENSG00000170558	CDH2	REM1077559	chr18	28178106	28178505	activating	0.1719900	No CREM	-	0.0169031	1450545
ENSG00000107438	PDLIM1	REM0279072	chr10	95355052	95355151	repressing	0.9067940	No CREM	-	0.0168949	0.103216
ENSG00000120885	CLU	REM2153327	chr8	27603557	27604916	repressing	0.6596100	CREM0330609	8	0.0168949	0.715112
ENSG00000072571	HMMR	REM1885624	chr5	163365853	163365942	repressing	0.7576380	No CREM	-	0.0168915	0.0
ENSG00000148834	GSTO1	REM0291776	chr10	104236856	104236995	activating	0.6381490	CREM0045488	2	0.0168885	0.552945
ENSG00000138835	RGS3	REM2294143	chr9	113591101	113591200	activating	0.4377860	No CREM	-	0.0168823	16021835
ENSG00000170540	ARL6IP1	REM0833511	chr16	18869207	18869256	activating	0.5991300	CREM0129943	2	0.0168772	2813785
ENSG00000170891	CYTL1	REM1694233	chr4	4990906	4991145	activating	0.3589590	CREM0266046	2	0.0168634	12736505
ENSG00000115963	RND3	REM1342452	chr2	150454195	150454654	repressing	0.6626660	No CREM	-	0.0168616	0.165863
ENSG00000120885	CLU	REM2153195	chr8	27523897	27523996	repressing	0.3920220	No CREM	-	0.0168594	0.1042947
ENSG00000138772	ANXA3	REM1729200	chr4	78543519	78543948	activating	0.2571720	No CREM	-	0.0168541	2294425
ENSG00000072571	HMMR	REM1885822	chr5	163462103	163462152	activating	0.7103120	CREM0291476	6	0.0168396	320769
ENSG00000141526	SLC16A3	REM1054472	chr17	82153257	82153306	repressing	0.9083470	No CREM	-	0.0168371	0.0807888
ENSG00000189159	HN1	REM1039622	chr17	75235248	75235397	repressing	0.1657910	No CREM	-	0.0168326	0.0688105
ENSG00000168899	VAMP5	REM1301290	chr2	85646298	85646407	repressing	0.2762610	No CREM	-	0.0168191	0.2003967
ENSG00000113140	SPARC	REM1878542	chr5	151617206	151617245	repressing	0.4762530	No CREM	-	0.0168152	0.0
ENSG00000188290	HES4	REM0002973	chr1	1020752	1020851	activating	0.8945640	CREM0000474	2	0.0168131	21079435
ENSG00000184840	TMED9	REM1896011	chr5	177603008	177603147	repressing	0.5207450	No CREM	-	0.0168112	0.0
ENSG00000122786	CALD1	REM2125822	chr7	134656352	134656401	repressing	10000000	No CREM	-	0.0168066	0.0
ENSG00000178922	HYI	REM0064631	chr1	43473603	43473652	repressing	0.5505720	No CREM	-	0.0167988	0.1981745
ENSG00000184220	CMSS1	REM1615177	chr3	99859794	99859833	repressing	0.3728010	CREM0254376	2	0.0167943	0.848268
ENSG00000134057	CCNB1	REM1814340	chr5	69075300	69075549	repressing	0.6541400	CREM0281385	3	0.0167894	0.0439794
ENSG00000197958	RPL12	REM2303834	chr9	127361674	127361953	repressing	0.9871180	CREM0351951	7	0.0167773	0.582668
ENSG00000176890	TYMS	REM1058110	chr18	658804	658953	activating	0.0773766	CREM0167741	6	0.0167757	383176
ENSG00000106399	RPA3	REM2034082	chr7	7603808	7604047	repressing	0.3965330	CREM0313108	2	0.0167697	0.1308702
ENSG00000136068	FLNB	REM1601304	chr3	57955600	57955949	repressing	0.7361370	No CREM	-	0.0167559	0.308392
ENSG00000092969	TGFB2	REM0185725	chr1	218467145	218467354	repressing	0.4954110	CREM0029841	7	0.0167509	0.5842665
ENSG00000122641	INHBA	REM2057109	chr7	41751168	41751257	activating	10000000	No CREM	-	0.0167478	0.971969
ENSG00000166033	HTRA1	REM0302070	chr10	122445525	122445904	repressing	0.3644060	No CREM	-	0.016739	0.0733623
ENSG00000198431	TXNRD1	REM0533386	chr12	104385899	104386648	repressing	0.3047600	No CREM	-	0.0167307	0.1311235
ENSG00000117143	UAP1	REM0148144	chr1	162634496	162634705	activating	0.8055780	No CREM	-	0.0167172	11880345
ENSG00000203760	CENPW	REM1998259	chr6	126448854	126448875	repressing	0.8837230	No CREM	-	0.0167135	0.0
ENSG00000112081	SRSF3	REM1949673	chr6	36683843	36684002	activating	0.7681690	No CREM	-	0.0167107	2430265
ENSG00000118508	RAB32	REM2010466	chr6	146455653	146455692	repressing	0.9383070	No CREM	-	0.0167067	0.0
ENSG00000185201	IFITM2	REM0309946	chr11	231101	231630	repressing	0.7403460	CREM0048076	6	0.0166869	0.2657375
ENSG00000143248	RGS5	REM0148498	chr1	163113121	163113350	activating	0.6362950	CREM0024408	2	0.0166852	0.3949595
[truncated: 18,849 more rows]

## Sheet: PASTAA result 
	pvalue(fdr correction)
KLF15	2.1442242e-07
TFDP1	1.9805936999999997e-06
KLF5	2.7132489999999996e-06
SP3	7.603975800000001e-06
TFAP2B(var.3)	7.603975800000001e-06
ZNF148	9.5124075e-06
MAZ	9.5124075e-06
HINFP	9.5124075e-06
TFAP2E	1.0396392e-05
KLF16	1.0396392e-05
TFAP2C(var.3)	1.3492107272727272e-05
KLF3	1.580812e-05
EGR2	1.6273943076923078e-05
EGR1	2.033693357142857e-05
NFIX(var.2)	2.71135e-05
ZBTB33	2.9608408421052632e-05
SP4	2.9608408421052632e-05
KLF6	2.9608408421052632e-05
NFIB	2.9608408421052632e-05
KLF11	3.2688120000000004e-05
SP9	3.9591272727272726e-05
ZIC4	3.9591272727272726e-05
NRF1	4.6775947826086957e-05
ZIC3	5.28897875e-05
E2F2	6.264508846153846e-05
ZIC5	6.264508846153846e-05
CTCFL	7.779351724137932e-05
E2F6	7.779351724137932e-05
YY2	7.779351724137932e-05
ZNF682	8.246091e-05
TFAP2A(var.3)	8.360092258064515e-05
E2F4	9.608544375e-05
THRB(var.3)	0.00015204276363636364
REST	0.00020491114285714287
ZNF140	0.00020491114285714287
ZNF528	0.00029088108333333334
EBF3	0.0003923334
GATA1::TAL1	0.0003923334
SP1	0.0003923334
CREB3L4	0.0003923334
E2F1	0.00039673660975609763
USF1	0.00041875964285714284
ZBTB14	0.0005714076279069768
PAX9	0.0006221670681818182
EGR3	0.0006405678666666666
SREBF1	0.0006860894347826088
KLF14	0.0007224338571428571
SP8	0.0007224338571428571
TFAP2B(var.2)	0.0007224338571428571
USF2	0.00081943116
THRB(var.2)	0.0008612399411764705
CTCF	0.0008634606923076924
NHLH2	0.0010533459107142857
HES1	0.0010533459107142857
PLAGL2	0.0010533459107142857
KLF4	0.0010533459107142857
NR2F1(var.2)	0.0010923247894736843
KLF2	0.0013194775862068965
GATA1	0.0017044866101694916
HIC2	0.0017347365000000001
ZBTB7B	0.0020012139344262295
SOX12	0.002185687741935484
MYCN	0.0024257863235294117
GATA4	0.0024257863235294117
KLF13	0.0024257863235294117
THRB	0.0024257863235294117
ZNF449	0.0024257863235294117
NFIC(var.2)	0.0024257863235294117
MTF1	0.002837674782608696
KLF9	0.0029610835714285718
HES7	0.0029939189189189187
SP2	0.0029939189189189187
ZIC1	0.0029939189189189187
ZSCAN29	0.0029939189189189187
ZBTB32	0.0031200148
GABPA	0.003341407105263158
NEUROG2(var.2)	0.003395395769230769
HES5	0.003395395769230769
OSR2	0.003606817974683545
ELF1	0.0036261522222222225
KLF10	0.0036261522222222225
RARA::RXRG	0.0038756334482758616
NEUROD1	0.0038756334482758616
NHLH1	0.0038756334482758616
GATA2	0.0038756334482758616
PLAG1	0.0038756334482758616
GATA5	0.0038756334482758616
VEZF1	0.00409956404494382
ZFP57	0.00409956404494382
TWIST1	0.004494651666666666
INSM1	0.004601573297872341
GLIS2	0.004601573297872341
HES2	0.004601573297872341
TFAP2A(var.2)	0.004601573297872341
ELK4	0.004675804421052631
EGR4	0.004746642812499999
MITF	0.0047687507142857135
NR2C2	0.0047687507142857135
PAX1	0.004854918181818182
GATA6	0.0055627407
MSC	0.006292144117647059
EHF	0.006292144117647059
FLI1	0.0074165475728155345
SMAD2::SMAD3::SMAD4	0.00744079326923077
ASCL1	0.0075122028571428575
MAX::MYC	0.008420691509433963
RARA(var.2)	0.008644805504587155
CREB3L1	0.008644805504587155
PRDM1	0.008644805504587155
ZNF740	0.010602174545454545
KLF17	0.010673178378378377
XBP1	0.010705473684210527
ZNF263	0.010705473684210527
SMAD5	0.010705473684210527
ZNF684	0.010796227826086956
NR1I2	0.011551158620689655
RXRB	0.011585523076923078
MYBL2	0.0119020093220339
IKZF1	0.012300945378151261
RXRG	0.012346665000000001
MZF1	0.012507242975206612
TCFL5	0.01258949512195122
SREBF2	0.01258949512195122
HAND2	0.0126215136
ERG	0.0126215136
ELF3	0.014024411718750001
GLI2	0.014024411718750001
GLI3	0.014024411718750001
RARA::RXRA	0.014121297674418604
ESRRA	0.014745978461538462
ETV1	0.01490619090909091
OLIG1	0.01490619090909091
ERF	0.01509014887218045
TFEC	0.015295624444444444
YY1	0.015295624444444444
ELF4	0.015569489781021899
ETS1	0.015569489781021899
ELF2	0.015617669565217391
GLIS3	0.015638743165467626
MZF1(var.2)	0.015940296428571428
ZFP42	0.016080855944055943
SOX14	0.016080855944055943
GATA3	0.016080855944055943
NR5A1	0.016091827083333333
NFIC::TLX1	0.016657067586206897
FERD3L	0.01693665205479452
MAFA	0.017864379591836732
ZNF317	0.0190702932885906
MYC	0.0190702932885906
TEF	0.019126306000000003
PPARD	0.01933374834437086
SMAD3	0.019674301960784315
TFEB	0.019674301960784315
FEV	0.02040520714285714
CREB3	0.020420988387096776
THAP1	0.020852480769230772
NEUROG2	0.0208837917721519
MAF	0.0208837917721519
BHLHE22(var.2)	0.02132577
TFAP4	0.02132577
TFAP2C(var.2)	0.0218892962962963
NFIC	0.0218892962962963
ZNF75D	0.0220175263803681
ATOH1(var.2)	0.022538273780487807
ZBTB18	0.02281485454545454
TFAP2A	0.022895533734939758
GCM1	0.023331167065868262
NR3C1	0.02424502366863905
RARB(var.3)	0.02424502366863905
EBF1	0.02506021387283237
LMX1B	0.02506021387283237
TP73	0.02506021387283237
SPIB	0.02506021387283237
MYOG	0.025103906896551724
NKX2-8	0.025342787999999998
ZNF16	0.02563294382022472
NKX2-3	0.02563294382022472
SOX8	0.02563294382022472
GSC	0.025791744134078212
SREBF2(var.2)	0.026460103333333335
NFYA	0.02744576703296703
MEIS1	0.02744576703296703
ZBTB7A	0.027529273770491806
JUND(var.2)	0.029049883695652177
GCM2	0.029505967741935486
TBX1	0.029505967741935486
RORA	0.03133011497326203
NR4A2	0.03176447872340426
ATF6	0.031813718324607325
MLX	0.031813718324607325
TFE3	0.031813718324607325
TBX15	0.032058153124999995
TP53	0.032945518134715024
ARNT::HIF1A	0.03296793846153846
LMX1A	0.03296793846153846
RFX4	0.03334335532994924
ZBTB26	0.03334335532994924
NR2F2	0.03354581909547739
TFAP4(var.2)	0.03354581909547739
HNF4A(var.2)	0.0340434328358209
ZNF341	0.0340434328358209
ZBTB6	0.03418513366336634
NRL	0.034698233009708736
OVOL2	0.034698233009708736
ETS2	0.034698233009708736
NR3C2	0.034698233009708736
RUNX3	0.034833172248803834
ETV6	0.034833172248803834
MXI1	0.034833172248803834
BACH1	0.035010928571428575
MYF5	0.03518957339449541
MSGN1	0.03518957339449541
PPARA::RXRA	0.03518957339449541
ATOH7	0.03518957339449541
E2F8	0.03518957339449541
RELA	0.03518957339449541
ELF5	0.03518957339449541
NEUROD2	0.03518957339449541
RFX5	0.03528035616438356
CENPB	0.035550648648648646
GFI1	0.035550648648648646
HEY1	0.035550648648648646
PKNOX2	0.03653800896860986
BHLHA15(var.2)	0.03788109375
SPDEF	0.03805282300884956
PAX3	0.03805282300884956
MAFF	0.03810438864628821
MAX	0.03810438864628821
ZNF274	0.03810438864628821
BHLHE23	0.038130064655172415
SNAI3	0.038130064655172415
THAP11	0.038130064655172415
RREB1	0.039281166666666666
E2F3	0.039281166666666666
BHLHE22	0.0397000506329114
ELK1	0.0397000506329114
OSR1	0.0397000506329114
SOX10	0.041228702479338845
HEY2	0.041228702479338845
NFKB1	0.041228702479338845
SOX21	0.041228702479338845
NR1H2::RXRA	0.041228702479338845
ZKSCAN5	0.043851530864197526
TCF21(var.2)	0.043910483606557374
SOX4	0.04408191497975709
MAFG	0.04408191497975709
DPRX	0.04408191497975709
PAX3(var.2)	0.04473872509960159
NR2F1	0.04473872509960159
NEUROG1	0.04473872509960159
ZNF143	0.04473872509960159
SOX18	0.045101249999999996
NR1H4	0.04598882608695653
RFX3	0.046209
CREB3L4(var.2)	0.04624375294117647
PAX7	0.04693658620689655
ARNT2	0.04693658620689655
ZBTB7C	0.04693658620689655
TCF7L1	0.04693658620689655
TBX18	0.04693658620689655
ELK3	0.04693658620689655
ESRRB	0.04717299618320611
MEIS2	0.04741985227272728
MNT	0.04741985227272728
REL	0.048583347169811324
MEF2B	0.048652951127819546
RFX2	0.04891169662921348
SREBF1(var.2)	0.0498180447761194
